# Supplementary material for: Traditional knowledge 10 min far from Barcelona: ethnobotanical study in the Llobregat river delta (Catalonia, NE Iberian Peninsula), a heavily anthropized agricultural area
Source: J Ethnobiol Ethnomed. 2023 Sep 26;19:41. doi: 10.1186/s13002-023-00615-2 (PMC10523798; doi:10.1186/s13002-023-00615-2)
Supplement: Supplementary file 2 — Additional file 2. Table with uses reported. [file 13002_2023_615_MOESM2_ESM.xlsx]

## Sheet: Medicinal uses
Informant ID	Taxon (according to Catalan Flora [47])	Taxon (according to POWO [49])	Family (according to APG IV [50])	Used parts	Systems and disorders	Medicinal use	Pharmaceutical form	Destination
2221	Aesculus hippocastanum L.	Aesculus hippocastanum L.	Sapindaceae	Seed	Circulatory system and blood disorders	Anti-hemorroidal	Ointment	Human use
2172	Allium cepa L.	Allium cepa L.	Amaryllidaceae	Bulb	Respiratory system disorders	Antitussive	Syrup	Human use
2174	Allium cepa L.	Allium cepa L.	Amaryllidaceae	Bulb	Respiratory system disorders	Mucolytic	Unknown / Not reported	Human use
2204	Allium cepa L.	Allium cepa L.	Amaryllidaceae	Bulb	Skin and subcutaneous tissue disorders	Resolutive	Poultice	Human use
2204	Allium cepa L.	Allium cepa L.	Amaryllidaceae	Bulb	Skin and subcutaneous tissue disorders	For skin and subcutaneous tissue disorders	Poultice	Human use
2228	Allium cepa L.	Allium cepa L.	Amaryllidaceae	Bulb	Genitourinary system disorders	Diuretic	Unknown / Not reported	Human use
2228	Allium cepa L.	Allium cepa L.	Amaryllidaceae	Bulb	Non-specific disorders	Beneficial for health	Direct use	Human use
2204	Allium sativum L.	Allium sativum L.	Amaryllidaceae	Bulb	Circulatory system and blood disorders	For chilblain	Direct use	Human use
2228	Allium sativum L.	Allium sativum L.	Amaryllidaceae	Bulb	Circulatory system and blood disorders	Vasotonic	Unknown / Not reported	Human use
3935	Allium sativum L.	Allium sativum L.	Amaryllidaceae	Bulb	Infections and infestations	Internal antiseptic	Direct use	Human use
3935	Allium sativum L.	Allium sativum L.	Amaryllidaceae	Bulb	Genitourinary system disorders	Diuretic	Direct use	Human use
3935	Allium schoenoprasum L.	Allium schoenoprasum L.	Amaryllidaceae	Leaf	Genitourinary system disorders	Diuretic	Direct use	Human use
3935	Allium schoenoprasum L.	Allium schoenoprasum L.	Amaryllidaceae	Leaf	Genitourinary system disorders	Renal lithotriptic	Unknown / Not reported	Human use
2190	Aloe vera (L.) Burm. f.	Aloe vera (L.) Burm. f.	Asphodelaceae	Leaf juice	Skin and subcutaneous tissue disorders	Anti-pruritic	Direct use	Veterinary use
2217	Aloe vera (L.) Burm. f.	Aloe vera (L.) Burm. f.	Asphodelaceae	Leaf	Physical traumas	Antipyretic	Direct use	Human use
2214	Alyssum maritimum (L.) Lam.	Lobularia maritima (L.) Desv.	Brassicaceae	Flowering aerial part	Genitourinary system disorders	Diuretic	Tisane	Human use
2214	Alyssum maritimum (L.) Lam.	Lobularia maritima (L.) Desv.	Brassicaceae	Flowering aerial part	Genitourinary system disorders	Renal protective	Tisane	Not reported
3935	Anethum graveolens L.	Anethum graveolens L.	Apiaceae	Fruit	Circulatory system and blood disorders	Cardiotonic	Tisane	Human use
3935	Anethum graveolens L.	Anethum graveolens L.	Apiaceae	Fruit	Digestive system disorders	Digestive	Tisane	Human use
3935	Anethum graveolens L.	Anethum graveolens L.	Apiaceae	Fruit	Skin and subcutaneous tissue disorders	For skin and subcutaneous tissue disorders	Tisane	Human use
3935	Anthriscus cerefolium (L.) Hoffm.	Anthriscus cerefolium (L.) Hoffm.	Apiaceae	Leaf	Skin and subcutaneous tissue disorders	For skin and subcutaneous tissue disorders	Lotion	Human use
2173	Apium graveolens L. var. dulce (Mill.) Pers.	Apium graveolens L.	Apiaceae	Leaf	Genitourinary system disorders	Diuretic	Direct use	Human use
2174	Apium graveolens L. var. dulce (Mill.) Pers.	Apium graveolens L.	Apiaceae	Leaf	Genitourinary system disorders	Diuretic	Direct use	Human use
2228	Apium graveolens L. var. dulce (Mill.) Pers.	Apium graveolens L.	Apiaceae	Leaf	Circulatory system and blood disorders	Hematocathartic	Direct use	Human use
2219	Artemisia annua L.	Artemisia annua L.	Asteraceae	Aerial part	Infections and infestations	Antipyretic	Unknown / Not reported	Human use
2219	Artemisia annua L.	Artemisia annua L.	Asteraceae	Aerial part	Infections and infestations	Antiprotozoal	Unknown / Not reported	Human use
3935	Artemisia dracunculus L.	Artemisia dracunculus L.	Asteraceae	Leaf	Digestive system disorders	Digestive	Direct use	Human use
3935	Artemisia dracunculus L.	Artemisia dracunculus L.	Asteraceae	Leaf	Digestive system disorders	Digestive	Tisane	Human use
2204	Arundo donax L.	Arundo donax L.	Poaceae	Defoliated stem	Musculoskeletical system disorders	Lumbar analgesic	Direct use	Human use
2210	Asparagus acutifolius L.	Asparagus acutifolius L.	Asparagaceae	Young shoot	Genitourinary system disorders	Renal protective	Unknown / Not reported	Human use
2210	Asparagus officinalis L.	Asparagus officinalis L.	Asparagaceae	Young shoot	Genitourinary system disorders	Renal protective	Direct use	Human use
2204	Atropa belladonna L.	Atropa bella-donna L.	Solanaceae	Not reported	Infections and infestations	Pedicullicide	Ointment	Human use
2204	Atropa belladonna L.	Atropa bella-donna L.	Solanaceae	Not reported	Infections and infestations	Antiparotitis	Ointment	Human use
2215	Beta vulgaris L. subsp. vulgaris var. conditiva Alef.		Amaranthaceae	Root	Circulatory system and blood disorders	Antianemic	Herbal sweet juice	Human use
2173	Beta vulgaris L. subsp. vulgaris var. vulgaris		Amaranthaceae	Leaf	Digestive system disorders	For digestive system disorders	Direct use	Human use
2174	Beta vulgaris L. subsp. vulgaris var. vulgaris		Amaranthaceae	Leaf	Digestive system disorders	For digestive system disorders	Tisane	Human use
3700	Beta vulgaris L. subsp. vulgaris var. vulgaris		Amaranthaceae	Leaf	Digestive system disorders	Laxative	Direct use	Human use
3700	Beta vulgaris L. subsp. vulgaris var. vulgaris		Amaranthaceae	Leaf	Digestive system disorders	For digestive system disorders	Direct use	Human use
2190	Bidens aurea (Ait.) Sherff	Bidens aurea (Aiton) Sherff	Asteraceae	Leaf	Mental disorders	Sedative	Tisane	Human use
3935	Borago officinalis L.	Borago officinalis L.	Boraginaceae	Leaf	Genitourinary system disorders	Diuretic	Tisane	Human use
3935	Borago officinalis L.	Borago officinalis L.	Boraginaceae	Leaf	Respiratory system disorders	Expectorant	Tisane	Human use
3935	Borago officinalis L.	Borago officinalis L.	Boraginaceae	Leaf	Circulatory system and blood disorders	Hematocathartic	Tisane	Not reported
3952	Borago officinalis L.	Borago officinalis L.	Boraginaceae	Flowering aerial part	Metabolic disorders	Diaphoretic	Tisane	Human use
3952	Borago officinalis L.	Borago officinalis L.	Boraginaceae	Not reported	Infections and infestations	Antipyretic	Unknown / Not reported	Human use
3952	Borago officinalis L.	Borago officinalis L.	Boraginaceae	Not reported	Respiratory system disorders	Expectorant	Unknown / Not reported	Human use
3952	Borago officinalis L.	Borago officinalis L.	Boraginaceae	Leaf	Genitourinary system disorders	Diuretic	Direct use	Human use
3952	Borago officinalis L.	Borago officinalis L.	Boraginaceae	Leaf	Pain and inflammations	Anti-inflammatory	Poultice	Human use
2228	Brassica oleracea L. subsp. oleracea var. botrytis L.	Brassica oleracea convar. botrytis (L.) Alef.	Brassicaceae	Inflorescence	Digestive system disorders	Carminative	Direct use	Human use
2208	Brassica oleraceaL. subsp. oleracea var. capitataL. f. capitata	Brassica oleracea convar. capitata (L.) Alef.	Brassicaceae	Leaf	Neoplasia	To prevent cancer	Direct use	Human use
2208	Brassica oleraceaL. subsp. oleracea var. capitataL. f. capitata	Brassica oleracea convar. capitata (L.) Alef.	Brassicaceae	Leaf	Metabolic disorders	Hypolipidemic	Direct use	Human use
2215	Brassica oleraceaL. subsp. oleracea var. capitataL. f. capitata	Brassica oleracea convar. capitata (L.) Alef.	Brassicaceae	Leaf juice	Circulatory system and blood disorders	Antianemic	Direct use	Human use
2226	Brassica oleraceaL. subsp. oleracea var. capitataL. f. capitata	Brassica oleracea convar. capitata (L.) Alef.	Brassicaceae	Leaf	Genitourinary system disorders	Renal protective	Poultice	Human use
2228	Brassica oleraceaL. subsp. oleracea var. capitataL. f. capitata	Brassica oleracea convar. capitata (L.) Alef.	Brassicaceae	Leaf	Digestive system disorders	Carminative	Direct use	Human use
2214	Calendula arvensis L.	Calendula arvensis L.	Asteraceae	Inflorescence	Skin and subcutaneous tissue disorders	External antiseptic	Poultice	Human use
2164	Calendula officinalis L.	Calendula officinalis L.	Asteraceae	Inflorescence	Skin and subcutaneous tissue disorders	For skin and subcutaneous tissue disorders	Ointment	Human use
2228	Calendula officinalis L.	Calendula officinalis L.	Asteraceae	Inflorescence	Physical traumas	Anti-inflammatory / Analgesic / Antiecchymotic	Unknown / Not reported	Human use
3933	Calendula officinalis L.	Calendula officinalis L.	Asteraceae	Inflorescence	Skin and subcutaneous tissue disorders	For skin and subcutaneous tissue disorders	Unknown / Not reported	Human use
3935	Calendula officinalis L.	Calendula officinalis L.	Asteraceae	Inflorescence	Skin and subcutaneous tissue disorders	For skin and subcutaneous tissue disorders	Bath	Human use
3935	Calendula officinalis L.	Calendula officinalis L.	Asteraceae	Inflorescence	Genitourinary system disorders	Antidysmenorrheic	Unknown / Not reported	Human use
3935	Calendula officinalis L.	Calendula officinalis L.	Asteraceae	Inflorescence	Pain and inflammations	Analgesic	Unknown / Not reported	Human use
3952	Calendula officinalis L.	Calendula officinalis L.	Asteraceae	Inflorescence	Digestive system disorders	Antiulcer	Unknown / Not reported	Human use
3952	Calendula officinalis L.	Calendula officinalis L.	Asteraceae	Inflorescence	Digestive system disorders	For digestive system disorders	Tisane	Human use
3952	Calendula officinalis L.	Calendula officinalis L.	Asteraceae	Inflorescence	Skin and subcutaneous tissue disorders	Vulnerary	Poultice	Human use
3952	Calendula officinalis L.	Calendula officinalis L.	Asteraceae	Inflorescence	Skin and subcutaneous tissue disorders	For skin and subcutaneous tissue disorders	Liniment	Human use
3952	Calendula officinalis L.	Calendula officinalis L.	Asteraceae	Inflorescence	Skin and subcutaneous tissue disorders	Fort warts	Rubdown	Human use
3700	Capsicum annuum L.	Capsicum annuum L.	Solanaceae	Fruit	Non-specific disorders	Beneficial for health	Direct use	Human use
3935	Carum carvi L.	Carum carvi L.	Apiaceae	Fruit	Digestive system disorders	Digestive	Tisane	Human use
3935	Carum carvi L.	Carum carvi L.	Apiaceae	Fruit	Musculoskeletical system disorders	Antispasmodic	Tisane	Human use
2191	Centaurea aspera L.	Centaurea aspera L.	Asteraceae	Root	Circulatory system and blood disorders	Anti-hemorroidal	Direct use	Human use
3937	Centaurea cyanus L.	Centaurea cyanus L.	Asteraceae	Inflorescence	Sensory system disorders	For conjunctivitis	Bath	Human use
2190	Ceratonia siliqua L.	Ceratonia siliqua L.	Fabaceae	Fruit	Digestive system disorders	Laxative	Unknown / Not reported	Human use
2204	Ceratonia siliqua L.	Ceratonia siliqua L.	Fabaceae	Fruit	Digestive system disorders	Antidiarrheal	Unknown / Not reported	Human use
2229	Ceratonia siliqua L.	Ceratonia siliqua L.	Fabaceae	Fruit	Digestive system disorders	Antidiarrheal	Unknown / Not reported	Human use
2229	Ceratonia siliqua L.	Ceratonia siliqua L.	Fabaceae	Fruit	Respiratory system disorders	Antitussive	Unknown / Not reported	Human use
2178	Cichorium endivia L. subsp. endivia	Cichorium endivia subsp. sativum Cout.	Asteraceae	Leaf	Digestive system disorders	Hepatoprotective	Direct use	Human use
3952	Cichorium intybus L.	Cichorium intybus L.	Asteraceae	Leaf	Digestive system disorders	For digestive system disorders	Tisane	Human use
3952	Cichorium intybus L.	Cichorium intybus L.	Asteraceae	Root	Digestive system disorders	For digestive system disorders	Tisane	Human use
2204	Citrus aurantium L.	Citrus × aurantium L.	Rutaceae	Leaf	Unknown	Unknown	Tisane	Human use
2173	Citrus limon (L.) Burm.	Citrus × limon (L.) Osbeck	Rutaceae	Fruit juice	Circulatory system and blood disorders	For circulatory system and blood disorders	Direct use	Human use
2174	Citrus limon (L.) Burm.	Citrus × limon (L.) Osbeck	Rutaceae	Fruit	Circulatory system and blood disorders	For circulatory system and blood disorders	Tisane	Human use
2174	Citrus limon (L.) Burm.	Citrus × limon (L.) Osbeck	Rutaceae	Fruit juice	Circulatory system and blood disorders	For circulatory system and blood disorders	Direct use	Human use
2176	Citrus limon (L.) Burm.	Citrus × limon (L.) Osbeck	Rutaceae	Fruit juice	Nutritional disorders	Antianemic	Direct use	Human use
2176	Citrus limon (L.) Burm.	Citrus × limon (L.) Osbeck	Rutaceae	Fruit juice	Digestive system disorders	Antacid	Direct use	Human use
2177	Citrus limon (L.) Burm.	Citrus × limon (L.) Osbeck	Rutaceae	Fruit juice	Nutritional disorders	Antianemic	Direct use	Human use
2177	Citrus limon (L.) Burm.	Citrus × limon (L.) Osbeck	Rutaceae	Fruit juice	Digestive system disorders	Antacid	Direct use	Human use
2204	Citrus limon (L.) Burm.	Citrus × limon (L.) Osbeck	Rutaceae	Fruit juice	Respiratory system disorders	Anti-inflammatory for the throat	Gargle	Human use
2228	Citrus limon (L.) Burm.	Citrus × limon (L.) Osbeck	Rutaceae	Flower	Mental disorders	Sedative	Unknown / Not reported	Human use
3932	Citrus limon (L.) Burm.	Citrus × limon (L.) Osbeck	Rutaceae	Fruit juice	Infections and infestations	For the cold	Direct use	Human use
2228	Citrus sinensis (L.) Osbeck	Citrus × aurantium L.	Rutaceae	Flower	Mental disorders	Sedative	Unknown / Not reported	Human use
3952	Crataegus monogyna Jacq.	Crataegus monogyna Jacq.	Rosaceae	Not reported	Mental disorders	Sedative	Unknown / Not reported	Human use
3952	Crataegus monogyna Jacq.	Crataegus monogyna Jacq.	Rosaceae	Not reported	Circulatory system and blood disorders	Antihypertensive	Unknown / Not reported	Human use
2173	Cucurbita maxima Duch. in Lam.	Cucurbita maxima Duchesne	Cucurbitaceae	Not reported	Circulatory system and blood disorders	For the spleen	Unknown / Not reported	Human use
2174	Cucurbita maxima Duch. in Lam.	Cucurbita maxima Duchesne	Cucurbitaceae	Not reported	Circulatory system and blood disorders	For the spleen	Unknown / Not reported	Human use
2211	Cuminum cyminum L.	Cuminum cyminum L.	Apiaceae	Fruit	Digestive system disorders	Digestive	Unknown / Not reported	Human use
2173	Cydonia oblonga Mill.	Cydonia oblonga Mill.	Rosaceae	Fruit	Digestive system disorders	Antidiarrheal	Unknown / Not reported	Human use
2174	Cydonia oblonga Mill.	Cydonia oblonga Mill.	Rosaceae	Fruit	Digestive system disorders	Antidiarrheal	Suspension	Human use
2176	Cydonia oblonga Mill.	Cydonia oblonga Mill.	Rosaceae	Fruit	Digestive system disorders	Antidiarrheal	Unknown / Not reported	Human use
2177	Cydonia oblonga Mill.	Cydonia oblonga Mill.	Rosaceae	Fruit	Digestive system disorders	Antidiarrheal	Unknown / Not reported	Human use
2160	Cynara scolymus L.	Cynara cardunculus subsp. cardunculus	Asteraceae	Inflorescence	Digestive system disorders	Hepatoprotective	Unknown / Not reported	Human use
2178	Cynara scolymus L.	Cynara cardunculus subsp. cardunculus	Asteraceae	Inflorescence	Digestive system disorders	Hepatoprotective	Direct use	Human use
2178	Cynara scolymus L.	Cynara cardunculus subsp. cardunculus	Asteraceae	Inflorescence	Nutritional disorders	Adjunct in the anti-obesity treatment	Direct use	Human use
2185	Cynara scolymus L.	Cynara cardunculus subsp. cardunculus	Asteraceae	Inflorescence	Genitourinary system disorders	Diuretic	Tisane	Human use
2186	Cynara scolymus L.	Cynara cardunculus subsp. cardunculus	Asteraceae	Aerial part	Digestive system disorders	Hepatoprotective	Unknown / Not reported	Human use
2186	Cynara scolymus L.	Cynara cardunculus subsp. cardunculus	Asteraceae	Aerial part	Genitourinary system disorders	Renal protective	Unknown / Not reported	Human use
2204	Cynara scolymus L.	Cynara cardunculus subsp. cardunculus	Asteraceae	Inflorescence	Digestive system disorders	Hepatoprotective	Tisane	Human use
2208	Cynara scolymus L.	Cynara cardunculus subsp. cardunculus	Asteraceae	Leaf	Digestive system disorders	Hepatoprotective	Tisane	Human use
2208	Cynara scolymus L.	Cynara cardunculus subsp. cardunculus	Asteraceae	Leaf	Metabolic disorders	Hypolipidemic	Tisane	Human use
2215	Cynara scolymus L.	Cynara cardunculus subsp. cardunculus	Asteraceae	Inflorescence	Genitourinary system disorders	Diuretic	Tisane	Human use
2216	Cynara scolymus L.	Cynara cardunculus subsp. cardunculus	Asteraceae	Leaf	Metabolic disorders	Hypolipidemic	Tisane	Human use
2217	Cynara scolymus L.	Cynara cardunculus subsp. cardunculus	Asteraceae	Inflorescence	Digestive system disorders	Hepatoprotective	Unknown / Not reported	Human use
2217	Cynara scolymus L.	Cynara cardunculus subsp. cardunculus	Asteraceae	Inflorescence	Digestive system disorders	Laxative	Unknown / Not reported	Human use
2217	Cynara scolymus L.	Cynara cardunculus subsp. cardunculus	Asteraceae	Inflorescence	Metabolic disorders	Hypolipidemic	Unknown / Not reported	Human use
2217	Cynara scolymus L.	Cynara cardunculus subsp. cardunculus	Asteraceae	Inflorescence	Circulatory system and blood disorders	Hematocathartic	Unknown / Not reported	Human use
2228	Cynara scolymus L.	Cynara cardunculus subsp. cardunculus	Asteraceae	Leaf	Digestive system disorders	Hepatoprotective	Tisane	Human use
3932	Cynara scolymus L.	Cynara cardunculus subsp. cardunculus	Asteraceae	Inflorescence	Digestive system disorders	Hepatoprotective	Tisane	Human use
2204	Cynodon dactylon (L.) Pers.	Cynodon dactylon (L.) Pers.	Poaceae	Root	Genitourinary system disorders	Renal lithotriptic	Tisane	Human use
2204	Daucus carota L. subsp. sativus (Hoffm.) Arcang.	Daucus carota subsp. sativus (Hoffm.) Schübl. & G.Martens	Apiaceae	Root	Skin and subcutaneous tissue disorders	For skin and subcutaneous tissue disorders	Direct use	Human use
2208	Daucus carota L. subsp. sativus (Hoffm.) Arcang.	Daucus carota subsp. sativus (Hoffm.) Schübl. & G.Martens	Apiaceae	Root	Digestive system disorders	Antidiarrheal	Tisane	Human use
2162	Equisetum arvense L.	Equisetum arvense L.	Equisetaceae	Aerial part	Genitourinary system disorders	Diuretic	Unknown / Not reported	Human use
2204	Equisetum arvense L.	Equisetum arvense L.	Equisetaceae	Aerial part	Respiratory system disorders	Anti-inflammatory for the throat	Gargle	Human use
2204	Equisetum arvense L.	Equisetum arvense L.	Equisetaceae	Aerial part	Metabolic disorders	Hypouricemic	Tisane	Human use
2217	Equisetum arvense L.	Equisetum arvense L.	Equisetaceae	Aerial part	Genitourinary system disorders	Diuretic	Tisane	Human use
2226	Equisetum arvense L.	Equisetum arvense L.	Equisetaceae	Aerial part	Genitourinary system disorders	Diuretic	Tisane	Human use
2229	Equisetum arvense L.	Equisetum arvense L.	Equisetaceae	Aerial part	Circulatory system and blood disorders	Antihypertensive	Unknown / Not reported	Human use
2210	Equisetum ramosissimum Desf. subsp. ramosissimum	Equisetum ramosissimum Desf.	Equisetaceae	Aerial part	Genitourinary system disorders	Diuretic	Unknown / Not reported	Human use
2187	Equisetum telmateia Ehrh.	Equisetum telmateia Ehrh.	Equisetaceae	Aerial part	Genitourinary system disorders	Renal protective	Tisane	Human use
2187	Equisetum telmateia Ehrh.	Equisetum telmateia Ehrh.	Equisetaceae	Aerial part	Circulatory system and blood disorders	Hematocathartic	Tisane	Human use
2191	Equisetum telmateia Ehrh.	Equisetum telmateia Ehrh.	Equisetaceae	Aerial part	Musculoskeletical system disorders	Antiarthritic	Tisane	Human use
2219	Equisetum telmateia Ehrh.	Equisetum telmateia Ehrh.	Equisetaceae	Aerial part	Genitourinary system disorders	Diuretic	Tisane	Not reported
2172	Eriobotrya japonica (Thunb.) Lindl.	Rhaphiolepis bibas (Lour.) Galasso & Banfi	Rosaceae	Leaf	Genitourinary system disorders	Renal protective	Tisane	Human use
2210	Eryngium campestre L.	Eryngium campestre L.	Apiaceae	Root	Musculoskeletical system disorders	For musculoskeletical system disorders	Bath	Human use
2182	Eucalyptus globulus Labill.	Eucalyptus globulus Labill.	Myrtaceae	Leaf	Infections and infestations	For the cold	Aerosol	Human use
2192	Eucalyptus globulus Labill.	Eucalyptus globulus Labill.	Myrtaceae	Leaf	Infections and infestations	For the cold	Aerosol	Human use
2204	Eucalyptus globulus Labill.	Eucalyptus globulus Labill.	Myrtaceae	Flower	Infections and infestations	For the cold	Aerosol	Human use
2210	Eucalyptus globulus Labill.	Eucalyptus globulus Labill.	Myrtaceae	Fruit	Infections and infestations	For the cold	Aerosol	Human use
2210	Eucalyptus globulus Labill.	Eucalyptus globulus Labill.	Myrtaceae	Leaf	Infections and infestations	For the cold	Aerosol	Human use
2217	Eucalyptus globulus Labill.	Eucalyptus globulus Labill.	Myrtaceae	Flower	Infections and infestations	For the cold	Aerosol	Human use
2217	Eucalyptus globulus Labill.	Eucalyptus globulus Labill.	Myrtaceae	Fruit	Infections and infestations	For the cold	Aerosol	Human use
2228	Eucalyptus globulus Labill.	Eucalyptus globulus Labill.	Myrtaceae	Leaf	Respiratory system disorders	For respiratory system disorders	Aerosol	Human use
2228	Eucalyptus globulus Labill.	Eucalyptus globulus Labill.	Myrtaceae	Fruit	Respiratory system disorders	For respiratory system disorders	Aerosol	Human use
2229	Eucalyptus globulus Labill.	Eucalyptus globulus Labill.	Myrtaceae	Leaf	Infections and infestations	For the cold	Aerosol	Human use
2229	Eucalyptus globulus Labill.	Eucalyptus globulus Labill.	Myrtaceae	Leaf	Respiratory system disorders	Antitussive	Unknown / Not reported	Human use
3932	Eucalyptus globulus Labill.	Eucalyptus globulus Labill.	Myrtaceae	Leaf	Respiratory system disorders	For respiratory system disorders	Aerosol	Human use
3934	Eucalyptus globulus Labill.	Eucalyptus globulus Labill.	Myrtaceae	Leaf	Infections and infestations	For the cold	Aerosol	Human use
2191	Euphorbia lathyris L.	Euphorbia fischeriana Steud.	Euphorbiaceae	Seed	Digestive system disorders	Laxative	Oil macerate	Human use
2166	Ficus carica L.	Ficus carica L.	Moraceae	Infructescence	Respiratory system disorders	Expectorant	Tisane	Human use
2204	Ficus carica L.	Ficus carica L.	Moraceae	Latex	Skin and subcutaneous tissue disorders	Fort warts	Direct use	Human use
2217	Ficus carica L.	Ficus carica L.	Moraceae	Latex	Skin and subcutaneous tissue disorders	Fort warts	Direct use	Human use
2174	Foeniculum vulgare Mill. subsp. piperitum (Ucria) Cout.	Foeniculum piperitum (Ucria) C.Presl	Apiaceae	Fruit	Digestive system disorders	Carminative	Direct use	Human use
2176	Foeniculum vulgare Mill. subsp. piperitum (Ucria) Cout.	Foeniculum piperitum (Ucria) C.Presl	Apiaceae	Not reported	Musculoskeletical system disorders	Antispasmodic	Unknown / Not reported	Human use
2177	Foeniculum vulgare Mill. subsp. piperitum (Ucria) Cout.	Foeniculum piperitum (Ucria) C.Presl	Apiaceae	Not reported	Musculoskeletical system disorders	Antispasmodic	Unknown / Not reported	Human use
2178	Foeniculum vulgare Mill. subsp. piperitum (Ucria) Cout.	Foeniculum piperitum (Ucria) C.Presl	Apiaceae	Fruit	Digestive system disorders	Carminative	Tisane	Human use
2178	Foeniculum vulgare Mill. subsp. piperitum (Ucria) Cout.	Foeniculum piperitum (Ucria) C.Presl	Apiaceae	Fruit	Digestive system disorders	Digestive	Tisane	Human use
2184	Foeniculum vulgare Mill. subsp. piperitum (Ucria) Cout.	Foeniculum piperitum (Ucria) C.Presl	Apiaceae	Fruit	Genitourinary system disorders	Diuretic	Tisane	Human use
2209	Foeniculum vulgare Mill. subsp. piperitum (Ucria) Cout.	Foeniculum piperitum (Ucria) C.Presl	Apiaceae	Fruit	Genitourinary system disorders	Diuretic	Tisane	Human use
2210	Foeniculum vulgare Mill. subsp. piperitum (Ucria) Cout.	Foeniculum piperitum (Ucria) C.Presl	Apiaceae	Fruit	Digestive system disorders	Digestive	Tisane	Human use
2217	Foeniculum vulgare Mill. subsp. piperitum (Ucria) Cout.	Foeniculum piperitum (Ucria) C.Presl	Apiaceae	Fruit	Digestive system disorders	Digestive	Tisane	Human use
2228	Foeniculum vulgare Mill. subsp. piperitum (Ucria) Cout.	Foeniculum piperitum (Ucria) C.Presl	Apiaceae	Fruit	Digestive system disorders	Digestive	Tisane	Human use
2228	Foeniculum vulgare Mill. subsp. piperitum (Ucria) Cout.	Foeniculum piperitum (Ucria) C.Presl	Apiaceae	Fruit	Digestive system disorders	Carminative	Direct use	Human use
2232	Foeniculum vulgare Mill. subsp. piperitum (Ucria) Cout.	Foeniculum piperitum (Ucria) C.Presl	Apiaceae	Fruit	Digestive system disorders	Carminative	Unknown / Not reported	Human use
3934	Foeniculum vulgare Mill. subsp. piperitum (Ucria) Cout.	Foeniculum piperitum (Ucria) C.Presl	Apiaceae	Fruit	Digestive system disorders	Digestive	Tisane	Human use
2191	Globularia alypum L.	Globularia alypum L.	Plantaginaceae	Not reported	Circulatory system and blood disorders	Antihypertensive	Unknown / Not reported	Human use
2182	Glycyrrhiza glabra L.	Glycyrrhiza glabra L.	Fabaceae	Root	Digestive system disorders	Digestive	Tisane	Human use
2222	Glycyrrhiza glabra L.	Glycyrrhiza glabra L.	Fabaceae	Root	Digestive system disorders	Digestive	Direct use	Human use
2228	Glycyrrhiza glabra L.	Glycyrrhiza glabra L.	Fabaceae	Root	Non-specific disorders	Beneficial for health	Tisane	Human use
2204	Hypericum perforatum L.	Hypericum perforatum L.	Hypericaceae	Flower	Skin and subcutaneous tissue disorders	For skin fissures	Unknown / Not reported	Human use
2204	Hypericum perforatum L.	Hypericum perforatum L.	Hypericaceae	Flower	Digestive system disorders	For digestive system disorders	Tisane	Human use
2204	Hypericum perforatum L.	Hypericum perforatum L.	Hypericaceae	Flower	Metabolic disorders	Hypouricemic	Tisane	Human use
2228	Hypericum perforatum L.	Hypericum perforatum L.	Hypericaceae	Flower	Mental disorders	Antidepressant	Unknown / Not reported	Human use
2228	Hypericum perforatum L.	Hypericum perforatum L.	Hypericaceae	Flower	Physical traumas	Anti-inflammatory / Analgesic / Antiecchymotic	Rubdown	Human use
3952	Ilex aquifolium L.	Ilex aquifolium L.	Aquifoliaceae	Not reported	Infections and infestations	Antipyretic	Unknown / Not reported	Human use
3952	Ilex aquifolium L.	Ilex aquifolium L.	Aquifoliaceae	Not reported	Metabolic disorders	Diaphoretic	Unknown / Not reported	Human use
2209	Jasonia saxatilis (Lam.) Guss.	Chiliadenus glutinosus (L.) Fourr.	Asteraceae	Flowering aerial part	Digestive system disorders	Stomachic	Tisane	Human use
2209	Jasonia saxatilis (Lam.) Guss.	Chiliadenus glutinosus (L.) Fourr.	Asteraceae	Flowering aerial part	Infections and infestations	For the cold	Tisane	Human use
2210	Jasonia saxatilis (Lam.) Guss.	Chiliadenus glutinosus (L.) Fourr.	Asteraceae	Leaf	Digestive system disorders	Stomachic	Tisane	Human use
2222	Jasonia saxatilis (Lam.) Guss.	Chiliadenus glutinosus (L.) Fourr.	Asteraceae	Leaf	Digestive system disorders	Digestive	Tisane	Human use
2228	Juglans regia L.	Juglans regia L.	Juglandaceae	Leaf	Physical traumas	Anti-inflammatory / Analgesic / Antiecchymotic	Unknown / Not reported	Human use
2173	Lactuca sativa L.	Lactuca sativa L.	Asteraceae	Leaf	Mental disorders	Sedative	Direct use	Human use
2174	Lactuca sativa L.	Lactuca sativa L.	Asteraceae	Leaf	Mental disorders	Sedative	Direct use	Human use
2178	Lactuca sativa L.	Lactuca sativa L.	Asteraceae	Leaf	Digestive system disorders	Hepatoprotective	Direct use	Human use
3700	Lactuca sativa L.	Lactuca sativa L.	Asteraceae	Leaf	Mental disorders	Sedative	Direct use	Human use
2182	Laurus nobilis L.	Laurus nobilis L.	Lauraceae	Young leaf	Skin and subcutaneous tissue disorders	External antiseptic	Poultice	Human use
2183	Laurus nobilis L.	Laurus nobilis L.	Lauraceae	Young leaf	Musculoskeletical system disorders	For muscle strain	Tisane	Human use
3952	Laurus nobilis L.	Laurus nobilis L.	Lauraceae	Fruit	Musculoskeletical system disorders	Antirheumatic	Balm	Human use
3952	Laurus nobilis L.	Laurus nobilis L.	Lauraceae	Fruit	Digestive system disorders	Orexigen	Tisane	Human use
3952	Laurus nobilis L.	Laurus nobilis L.	Lauraceae	Fruit	Digestive system disorders	Digestive	Tisane	Human use
3952	Laurus nobilis L.	Laurus nobilis L.	Lauraceae	Leaf	Musculoskeletical system disorders	Antirheumatic	Oil macerate	Human use
3952	Laurus nobilis L.	Laurus nobilis L.	Lauraceae	Leaf	Pain and inflammations	Anti-inflammatory	Oil macerate	Human use
2226	Lavandula dentata L.	Lavandula dentata L.	Lamiaceae	Flowering aerial part	Mental disorders	Sedative	Aerosol	Human use
3933	Lavandula dentata L.	Lavandula dentata L.	Lamiaceae	Aerial part	Mental disorders	Sedative	Direct use	Human use
3952	Lavandula dentata L.	Lavandula dentata L.	Lamiaceae	Flowering aerial part	Skin and subcutaneous tissue disorders	External antiseptic	Tisane	Human use
3952	Lavandula dentata L.	Lavandula dentata L.	Lamiaceae	Aerial part	Physical traumas	Antipyretic	Oil macerate	Human use
3952	Lavandula dentata L.	Lavandula dentata L.	Lamiaceae	Flowering aerial part	Poisonings	For insect bites	Oil macerate	Human use
3952	Lavandula dentata L.	Lavandula dentata L.	Lamiaceae	Aerial part	Musculoskeletical system disorders	Anti-inflammatory / Muscular analgesic	Bath	Human use
3952	Lavandula dentata L.	Lavandula dentata L.	Lamiaceae	Not reported	Musculoskeletical system disorders	Anti-inflammatory / Muscular analgesic	Liniment	Human use
3952	Lavandula dentata L.	Lavandula dentata L.	Lamiaceae	Flowering aerial part	Mental disorders	Sedative	Aerosol	Human use
3952	Lavandula stoechas L.	Lavandula stoechas L.	Lamiaceae	Flowering aerial part	Digestive system disorders	Orexigen	Unknown / Not reported	Human use
3952	Lavandula stoechas L.	Lavandula stoechas L.	Lamiaceae	Flowering aerial part	Mental disorders	Sedative	Tisane	Human use
2204	Lilium candidum L.	Lilium candidum L.	Liliaceae	Flower	Skin and subcutaneous tissue disorders	Scar-inducing	Direct use	Human use
2204	Linum usitatissimum L.	Linum usitatissimum L.	Linaceae	Ground grain	Digestive system disorders	Stomachic	Poultice	Human use
2204	Linum usitatissimum L.	Linum usitatissimum L.	Linaceae	Ground grain	Digestive system disorders	Laxative	Enema	Human use
2204	Lippia triphylla (L'Hér.) O.Kuntze	Aloysia citrodora Paláu	Verbenaceae	Leaf	Digestive system disorders	Stomachic	Tisane	Human use
2210	Lippia triphylla (L'Hér.) O.Kuntze	Aloysia citrodora Paláu	Verbenaceae	Leaf	Digestive system disorders	Digestive	Tisane	Human use
2211	Lippia triphylla (L'Hér.) O.Kuntze	Aloysia citrodora Paláu	Verbenaceae	Leaf	Digestive system disorders	Digestive	Tisane	Human use
2217	Lippia triphylla (L'Hér.) O.Kuntze	Aloysia citrodora Paláu	Verbenaceae	Leaf	Digestive system disorders	For digestive system disorders	Tisane	Human use
2217	Lippia triphylla (L'Hér.) O.Kuntze	Aloysia citrodora Paláu	Verbenaceae	Leaf	Digestive system disorders	Carminative	Tisane	Human use
2217	Lippia triphylla (L'Hér.) O.Kuntze	Aloysia citrodora Paláu	Verbenaceae	Leaf	Digestive system disorders	Digestive	Tisane	Human use
2229	Lippia triphylla (L'Hér.) O.Kuntze	Aloysia citrodora Paláu	Verbenaceae	Stem with leaves/branches	Skin and subcutaneous tissue disorders	External antiseptic	Unknown / Not reported	Human use
2229	Lippia triphylla (L'Hér.) O.Kuntze	Aloysia citrodora Paláu	Verbenaceae	Stem with leaves/branches	Digestive system disorders	For digestive system disorders	Tisane	Human use
3935	Lippia triphylla (L'Hér.) O.Kuntze	Aloysia citrodora Paláu	Verbenaceae	Leaf	Mental disorders	Sedative	Tisane	Human use
3935	Lippia triphylla (L'Hér.) O.Kuntze	Aloysia citrodora Paláu	Verbenaceae	Leaf	Digestive system disorders	Stomachic	Tisane	Human use
3935	Lippia triphylla (L'Hér.) O.Kuntze	Aloysia citrodora Paláu	Verbenaceae	Leaf	Pain and inflammations	Analgesic	Tisane	Human use
2162	Malva sylvestris L.	Malva sylvestris L.	Malvaceae	Leaf	Digestive system disorders	For digestive system disorders	Tisane	Human use
2174	Malva sylvestris L.	Malva sylvestris L.	Malvaceae	Petiole	Digestive system disorders	Laxative	Oil macerate	Human use
2182	Malva sylvestris L.	Malva sylvestris L.	Malvaceae	Leaf	Digestive system disorders	Digestive	Tisane	Human use
2182	Malva sylvestris L.	Malva sylvestris L.	Malvaceae	Leaf	Digestive system disorders	Antidiarrheal	Tisane	Human use
2182	Malva sylvestris L.	Malva sylvestris L.	Malvaceae	Leaf	Non-specific disorders	Relief for discomfort	Tisane	Human use
2204	Malva sylvestris L.	Malva sylvestris L.	Malvaceae	Aerial part	Digestive system disorders	Stomachic	Tisane	Human use
2209	Malva sylvestris L.	Malva sylvestris L.	Malvaceae	Leaf	Respiratory system disorders	Antipneumonic	Poultice	Human use
2210	Malva sylvestris L.	Malva sylvestris L.	Malvaceae	Leaf	Respiratory system disorders	Antipneumonic	Poultice	Human use
2216	Malva sylvestris L.	Malva sylvestris L.	Malvaceae	Leaf	Digestive system disorders	Laxative	Tisane	Veterinary use
2217	Malva sylvestris L.	Malva sylvestris L.	Malvaceae	Flower	Digestive system disorders	For digestive system disorders	Tisane	Human use
2226	Malva sylvestris L.	Malva sylvestris L.	Malvaceae	Leaf	Respiratory system disorders	For respiratory system disorders	Aerosol	Not reported
2228	Malva sylvestris L.	Malva sylvestris L.	Malvaceae	Aerial part	Pain and inflammations	Analgesic	Unknown / Not reported	Human use
2229	Malva sylvestris L.	Malva sylvestris L.	Malvaceae	Leaf	Genitourinary system disorders	Diuretic	Tisane	Human use
2229	Malva sylvestris L.	Malva sylvestris L.	Malvaceae	Leaf	Pain and inflammations	Anti-inflammatory	Tisane	Not reported
2232	Malva sylvestris L.	Malva sylvestris L.	Malvaceae	Leaf	Respiratory system disorders	For respiratory system disorders	Tisane	Human use
3937	Malva sylvestris L.	Malva sylvestris L.	Malvaceae	Leaf	Circulatory system and blood disorders	Anti-hemorroidal	Unknown / Not reported	Human use
3939	Malva sylvestris L.	Malva sylvestris L.	Malvaceae	Aerial part	Unknown	Not reported	Tisane	Human use
2182	Matricaria recutita L.	Matricaria chamomilla L.	Asteraceae	Inflorescence	Digestive system disorders	Digestive	Tisane	Human use
2183	Matricaria recutita L.	Matricaria chamomilla L.	Asteraceae	Inflorescence	Sensory system disorders	Ocular antiseptic	Bath	Human use
2184	Matricaria recutita L.	Matricaria chamomilla L.	Asteraceae	Inflorescence	Infections and infestations	For the cold	Tisane	Human use
2204	Matricaria recutita L.	Matricaria chamomilla L.	Asteraceae	Inflorescence	Digestive system disorders	Stomachic	Tisane	Human use
2204	Matricaria recutita L.	Matricaria chamomilla L.	Asteraceae	Inflorescence	Sensory system disorders	For the eyes	Bath	Human use
2209	Matricaria recutita L.	Matricaria chamomilla L.	Asteraceae	Inflorescence	Sensory system disorders	For the eyes	Bath	Human use
2214	Matricaria recutita L.	Matricaria chamomilla L.	Asteraceae	Inflorescence	Sensory system disorders	For the eyes	Bath	Human use
2216	Matricaria recutita L.	Matricaria chamomilla L.	Asteraceae	Inflorescence	Digestive system disorders	Digestive	Tisane	Not reported
2217	Matricaria recutita L.	Matricaria chamomilla L.	Asteraceae	Inflorescence	Digestive system disorders	Digestive	Tisane	Not reported
2219	Matricaria recutita L.	Matricaria chamomilla L.	Asteraceae	Inflorescence	Digestive system disorders	For digestive system disorders	Tisane	Human use
2226	Matricaria recutita L.	Matricaria chamomilla L.	Asteraceae	Inflorescence	Mental disorders	Sedative	Tisane	Human use
2226	Matricaria recutita L.	Matricaria chamomilla L.	Asteraceae	Inflorescence	Sensory system disorders	Ocular antiseptic	Bath	Not reported
2229	Matricaria recutita L.	Matricaria chamomilla L.	Asteraceae	Inflorescence	Skin and subcutaneous tissue disorders	For skin and subcutaneous tissue disorders	Poultice	Human use
2229	Matricaria recutita L.	Matricaria chamomilla L.	Asteraceae	Inflorescence	Digestive system disorders	Stomachic	Tisane	Human use
2231	Matricaria recutita L.	Matricaria chamomilla L.	Asteraceae	Inflorescence	Sensory system disorders	Ocular antiseptic	Bath	Human use
2181	Medicago sativa L.	Medicago sativa L.	Fabaceae	Aerial part	Skin and subcutaneous tissue disorders	For skin and subcutaneous tissue disorders	Poultice	Human use
2204	Medicago sativa L.	Medicago sativa L.	Fabaceae	Aerial part	Physical traumas	For Physical traumas	Poultice	Human use
2173	Mentha ×gentilis L.	Mentha arvensis L.	Lamiaceae	Leaf	Digestive system disorders	Digestive	Tisane	Human use
2182	Mentha ×gentilis L.	Mentha arvensis L.	Lamiaceae	Leaf	Digestive system disorders	Stomachic	Tisane	Human use
2204	Mentha ×gentilis L.	Mentha arvensis L.	Lamiaceae	Leaf	Digestive system disorders	Stomachic	Tisane	Human use
2217	Mentha ×gentilis L.	Mentha arvensis L.	Lamiaceae	Leaf	Digestive system disorders	Digestive	Tisane	Human use
2228	Mentha ×gentilis L.	Mentha arvensis L.	Lamiaceae	Leaf	Digestive system disorders	Hepatoprotective	Tisane	Human use
2191	Mentha pulegium L.	Mentha pulegium L.	Lamiaceae	Aerial part FlowerIDA	Digestive system disorders	Stomachic	Unknown / Not reported	Human use
2204	Mentha pulegium L.	Mentha pulegium L.	Lamiaceae	Aerial part FlowerIDA	Digestive system disorders	Digestive	Tisane	Human use
2210	Mentha pulegium L.	Mentha pulegium L.	Lamiaceae	Aerial part FlowerIDA	Digestive system disorders	Digestive	Tisane	Human use
2222	Mentha pulegium L.	Mentha pulegium L.	Lamiaceae	Aerial part FlowerIDA	Digestive system disorders	Digestive	Tisane	Human use
2224	Mentha pulegium L.	Mentha pulegium L.	Lamiaceae	Leaf	Genitourinary system disorders	Diuretic	Tisane	Human use
2226	Mentha pulegium L.	Mentha pulegium L.	Lamiaceae	Leaf	Digestive system disorders	Digestive	Tisane	Human use
2226	Mentha pulegium L.	Mentha pulegium L.	Lamiaceae	Leaf	Digestive system disorders	Hepatoprotective	Tisane	Human use
2208	Musa ×paradisiaca L.	Musa × paradisiaca L.	Musaceae	Fruit	Digestive system disorders	Antidiarrheal	Direct use	Human use
2191	Nerium oleander L.	Nerium oleander L.	Apocynaceae	Flower	Skin and subcutaneous tissue disorders	Anti-hair loss	Tisane	Human use
2217	Ocimum basilicum L.	Ocimum basilicum L.	Lamiaceae	Leaf	Digestive system disorders	Digestive	Direct use	Human use
2181	Olea europaea L. subsp. europaea var. europaea	Olea europaea subsp. europaea	Oleaceae	Seed oil	Immune system disorders	Anti-tonsillitis	Lotion	Human use
2182	Olea europaea L. subsp. europaea var. europaea	Olea europaea subsp. europaea	Oleaceae	Seed oil	Physical Physical traumas	For stings	Direct use	Human and veterinary use
2191	Olea europaea L. subsp. europaea var. europaea	Olea europaea subsp. europaea	Oleaceae	Leaf	Circulatory system and blood disorders	Blood pressure regulator	Tisane	Human use
2204	Olea europaea L. subsp. europaea var. europaea	Olea europaea subsp. europaea	Oleaceae	Seed oil	Poisonings	For stings	Direct use	Human use
2229	Olea europaea L. subsp. europaea var. europaea	Olea europaea subsp. europaea	Oleaceae	Stem with leaves/branches	Circulatory system and blood disorders	Vasotonic	Tisane	Human use
2190	Opuntia maxima Mill.	Opuntia maxima Mill.	Cactaceae	Cladode	Infections and infestations	For the cold	Tisane	Human use
2226	Origanum vulgare L.	Origanum vulgare L.	Lamiaceae	Flowering aerial part	Digestive system disorders	For digestive system disorders	Tisane	Human use
2226	Origanum vulgare L.	Origanum vulgare L.	Lamiaceae	Flowering aerial part	Respiratory system disorders	For respiratory system disorders	Tisane	Human use
2228	Origanum vulgare L.	Origanum vulgare L.	Lamiaceae	Aerial part	Non-specific disorders	Beneficial for health	Direct use	Human use
3933	Origanum vulgare L.	Origanum vulgare L.	Lamiaceae	Flowering aerial part	Digestive system disorders	For digestive system disorders	Tisane	Human use
3952	Origanum vulgare L.	Origanum vulgare L.	Lamiaceae	Aerial part	Digestive system disorders	Digestive	Unknown / Not reported	Human use
3952	Origanum vulgare L.	Origanum vulgare L.	Lamiaceae	Aerial part	Respiratory system disorders	Expectorant	Aerosol	Human use
3952	Origanum vulgare L.	Origanum vulgare L.	Lamiaceae	Aerial part	Respiratory system disorders	Antitussive	Aerosol	Human use
3952	Origanum vulgare L.	Origanum vulgare L.	Lamiaceae	Aerial part	Musculoskeletical system disorders	Anti-inflammatory / Muscular analgesic	Poultice	Human use
3932	Papaver rhoeas L.	Papaver rhoeas L.	Papaveraceae	Seed	Mental disorders	Sedative	Direct use	Human use
3952	Papaver rhoeas L.	Papaver rhoeas L.	Papaveraceae	Flower	Digestive system disorders	Toothache relief	Tisane	Human use
2231	Papaver somniferum L.	Papaver somniferum L.	Papaveraceae	Not reported	Mental disorders	Sedative	Unknown / Not reported	Human use
2204	Parietaria officinalis L. subsp. judaica (L.) Béguinot	Parietaria judaica L.	Urticaceae	Leaf	Genitourinary system disorders	Renal lithotriptic	Tisane	Human use
2204	Parietaria officinalis L. subsp. judaica (L.) Béguinot	Parietaria judaica L.	Urticaceae	Aerial part	Circulatory system and blood disorders	Anti-hemorroidal	Bath	Human use
3952	Parietaria officinalis L. subsp. judaica (L.) Béguinot	Parietaria judaica L.	Urticaceae	Leaf	Genitourinary system disorders	Diuretic	Tisane	Not reported
3952	Parietaria officinalis L. subsp. judaica (L.) Béguinot	Parietaria judaica L.	Urticaceae	Aerial part	Genitourinary system disorders	For genitourinary system disorders	Unknown / Not reported	Human use
3952	Parietaria officinalis L. subsp. judaica (L.) Béguinot	Parietaria judaica L.	Urticaceae	Aerial part	Skin and subcutaneous tissue disorders	For skin and subcutaneous tissue disorders	Poultice	Human use
3700	Petroselinum crispum (Mill.) Hill	Petroselinum crispum (Mill.) Fuss	Apiaceae	Leaf	Genitourinary system disorders	Diuretic	Direct use	Human use
2182	Pimpinella anisum L.	Pimpinella anisum L.	Apiaceae	Fruit	Digestive system disorders	Digestive	Tisane	Human use
2210	Pimpinella anisum L.	Pimpinella anisum L.	Apiaceae	Fruit	Digestive system disorders	Digestive	Tisane	Human use
2228	Pimpinella anisum L.	Pimpinella anisum L.	Apiaceae	Seed	Respiratory system disorders	For respiratory system disorders	Aerosol	Human use
3932	Pimpinella anisum L.	Pimpinella anisum L.	Apiaceae	Seed	Digestive system disorders	Anti-flatulence	Tisane	Human use
3932	Pimpinella anisum L.	Pimpinella anisum L.	Apiaceae	Seed	Pregnancy, birth and puerperal disorders	Galactagogue	Unknown / Not reported	Human use
2166	Pinus halepensis Mill.	Pinus halepensis Mill.	Pinaceae	Leaf	Respiratory system disorders	Expectorant	Syrup	Human use
2229	Pinus halepensis Mill.	Pinus halepensis Mill.	Pinaceae	Young leaf	Infections and infestations	For the cold	Aerosol	Human use
2166	Pinus pinea L.	Pinus pinea L.	Pinaceae	Leaf	Respiratory system disorders	Expectorant	Syrup	Human use
2184	Plantago lagopus L.	Plantago lagopus L.	Plantaginaceae	Leaf	Skin and subcutaneous tissue disorders	Scar-inducing	Direct use	Human use
2229	Plantago lanceolata L.	Plantago lanceolata L.	Plantaginaceae	Aerial part	Infections and infestations	For the cold	Unknown / Not reported	Human use
3952	Plantago lanceolata L.	Plantago lanceolata L.	Plantaginaceae	Aerial part	Sensory system disorders	For conjunctivitis	Tisane	Human use
2213	Polypodium vulgare L. subsp. serrulatum Arcang.	Polypodium cambricum L.	Polypodiaceae	Leaf	Respiratory system disorders	Antibronchitic	Unknown / Not reported	Human use
2228	Portulaca oleracea L.	Portulaca oleracea L.	Portulacaceae	Aerial part	Circulatory system and blood disorders	Hematocathartic	Unknown / Not reported	Human use
3934	Portulaca oleracea L.	Portulaca oleracea L.	Portulacaceae	Leaf	Poisonings	For strings	Direct use	Human use
2215	Prunus avium (L.) L.	Prunus avium (L.) L.	Rosaceae	Peduncle	Genitourinary system disorders	Renal protective	Tisane	Human use
2228	Prunus avium (L.) L.	Prunus avium (L.) L.	Rosaceae	Fruit	Genitourinary system disorders	Diuretic	Unknown / Not reported	Human use
2228	Prunus avium (L.) L.	Prunus avium (L.) L.	Rosaceae	Fruit	Non-specific disorders	Beneficial for health	Unknown / Not reported	Human use
2228	Prunus avium (L.) L.	Prunus avium (L.) L.	Rosaceae	Peduncle	Genitourinary system disorders	Renal protective	Tisane	Human use
2231	Prunus avium (L.) L.	Prunus avium (L.) L.	Rosaceae	Peduncle	Genitourinary system disorders	Diuretic	Tisane	Not reported
2172	Punica granatum L.	Punica granatum L.	Lythraceae	Root	Infections and infestations	Anthelmintic	Water macerate	Human use
2176	Punica granatum L.	Punica granatum L.	Lythraceae	Fruit juice	Neoplasia	To prevent cancer	Direct use	Human use
2176	Punica granatum L.	Punica granatum L.	Lythraceae	Fruit juice	Nutritional disorders	Antioxidant	Direct use	Human use
2177	Punica granatum L.	Punica granatum L.	Lythraceae	Fruit juice	Neoplasia	To prevent cancer	Direct use	Human use
2177	Punica granatum L.	Punica granatum L.	Lythraceae	Fruit juice	Nutritional disorders	Antioxidant	Direct use	Human use
2204	Pyrus malus L. subsp. mitis (Wallr.) O.Bolòs et J.Vigo	Malus domestica (Suckow) Borkh.	Rosaceae	Fruit	Digestive system disorders	Stomachic	Direct use	Human use
2208	Pyrus malus L. subsp. mitis (Wallr.) O.Bolòs et J.Vigo	Malus domestica (Suckow) Borkh.	Rosaceae	Fruit	Digestive system disorders	Antidiarrheal	Direct use	Human use
2208	Pyrus malus L. subsp. mitis (Wallr.) O.Bolòs et J.Vigo	Malus domestica (Suckow) Borkh.	Rosaceae	Fruit	Digestive system disorders	Stomachic	Direct use	Human use
2204	Ricinus communis L.	Ricinus communis L.	Euphorbiaceae	Seed oil	Digestive system disorders	Laxative	Direct use	Human use
2163	Rorippa nasturtium-aquaticum (L.) Hayek	Nasturtium officinale W.T.Aiton	Brassicaceae	Leaf juice	Poisonings	Alcohol poisoning treatment	Direct use	Human use
2229	Rosa canina L.	Rosa canina L.	Rosaceae	Fruit	Infections and infestations	For the cold	Tisane	Human use
3952	Rosa canina L.	Rosa canina L.	Rosaceae	Fruit	Nutritional disorders	Tonic and restorative	Direct use	Human use
3952	Rosa canina L.	Rosa canina L.	Rosaceae	Fruit	Nutritional disorders	Tonic and restorative	Tisane	Human use
3952	Rosa canina L.	Rosa canina L.	Rosaceae	Not reported	Sensory system disorders	For conjunctivitis	Bath	Human use
3952	Rosa canina L.	Rosa canina L.	Rosaceae	Petal	Skin and subcutaneous tissue disorders	Vulnerary	Balm	Human use
2184	Rosmarinus officinalis L.	Salvia rosmarinus Spenn.	Lamiaceae	Stem with leaves/branches	Genitourinary system disorders	Diuretic	Tisane	Human use
2190	Rosmarinus officinalis L.	Salvia rosmarinus Spenn.	Lamiaceae	Aerial part	Circulatory system and blood disorders	For circulatory system and blood disorders	Tisane	Human use
2191	Rosmarinus officinalis L.	Salvia rosmarinus Spenn.	Lamiaceae	Aerial part	Physical traumas	Anti-inflammatory / Analgesic / Antiecchymotic	Lotion	Human use
2204	Rosmarinus officinalis L.	Salvia rosmarinus Spenn.	Lamiaceae	Leaf	Physical traumas	Anti-inflammatory / Analgesic / Antiecchymotic	Liniment	Human use
2209	Rosmarinus officinalis L.	Salvia rosmarinus Spenn.	Lamiaceae	Stem with leaves/branches	Infections and infestations	For the cold	Tisane	Human use
2209	Rosmarinus officinalis L.	Salvia rosmarinus Spenn.	Lamiaceae	Stem with leaves/branches	Infections and infestations	For the cold	Aerosol	Human use
2217	Rosmarinus officinalis L.	Salvia rosmarinus Spenn.	Lamiaceae	Stem with leaves/branches	Physical traumas	Anti-inflammatory / Analgesic / Antiecchymotic	Lotion	Human use
2224	Rosmarinus officinalis L.	Salvia rosmarinus Spenn.	Lamiaceae	Stem with leaves/branches	Physical traumas	Anti-inflammatory / Analgesic / Antiecchymotic	Lotion	Human use
2229	Rosmarinus officinalis L.	Salvia rosmarinus Spenn.	Lamiaceae	Stem with leaves/branches	Circulatory system and blood disorders	Vasotonic	Unknown / Not reported	Human use
2232	Rosmarinus officinalis L.	Salvia rosmarinus Spenn.	Lamiaceae	Stem with leaves/branches	Musculoskeletical system disorders	Lumbar analgesic	Lotion	Human use
3932	Rosmarinus officinalis L.	Salvia rosmarinus Spenn.	Lamiaceae	Flowering aerial part	Digestive system disorders	Hepatoprotective	Unknown / Not reported	Human use
2229	Rubus ulmifolius Schott	Rubus ulmifolius Schott	Rosaceae	Aerial part JOVE	Infections and infestations	For the cold	Tisane	Human use
2229	Rubus ulmifolius Schott	Rubus ulmifolius Schott	Rosaceae	Aerial part JOVE	Respiratory system disorders	For hoarse voice	Tisane	Human use
2184	Ruta graveolens L.	Ruta graveolens L.	Rutaceae	Aerial part	Infections and infestations	For the cold	Unknown / Not reported	Human use
2190	Ruta graveolens L.	Ruta graveolens L.	Rutaceae	Aerial part	Mental disorders	Sedative	Tisane	Human use
2204	Ruta graveolens L.	Ruta graveolens L.	Rutaceae	Stem with leaves/branches	Sensory system disorders	For the eyes	Bath	Not reported
2209	Ruta graveolens L.	Ruta graveolens L.	Rutaceae	Stem with leaves/branches	Sensory system disorders	For the eyes	Bath	Human use
2210	Ruta graveolens L.	Ruta graveolens L.	Rutaceae	Aerial part	Sensory system disorders	Ocular antiseptic	Tisane	Human use
2211	Ruta graveolens L.	Ruta graveolens L.	Rutaceae	Aerial part	Sensory system disorders	Ocular antiseptic	Bath	Human use
2214	Ruta graveolens L.	Ruta graveolens L.	Rutaceae	Not reported	Pregnancy, birth and puerperal disorders	Abortive	Unknown / Not reported	Human use
2217	Ruta graveolens L.	Ruta graveolens L.	Rutaceae	Stem with leaves/branches	Sensory system disorders	For conjunctivitis	Bath	Human use
3952	Ruta graveolens L.	Ruta graveolens L.	Rutaceae	Not reported	Pregnancy, birth and puerperal disorders	Abortive	Unknown / Not reported	Human use
2187	Salvia officinalis L. subsp. officinalis	Salvia officinalis subsp. officinalis	Lamiaceae	Leaf	Unknown	Unknown	Tisane	Human use
2189	Salvia officinalis L. subsp. officinalis	Salvia officinalis subsp. officinalis	Lamiaceae	Leaf	Digestive system disorders	Carminative	Unknown / Not reported	Human use
2229	Salvia officinalis L. subsp. officinalis	Salvia officinalis subsp. officinalis	Lamiaceae	Leaf	Circulatory system and blood disorders	Antihypertensive	Unknown / Not reported	Human use
2182	Sambucus nigra L.	Sambucus nigra L.	Adoxaceae	Inflorescence	Sensory system disorders	Eye restorative	Bath	Human use
2184	Sambucus nigra L.	Sambucus nigra L.	Adoxaceae	Inflorescence	Respiratory system disorders	Antitussive	Tisane	Human use
2204	Sambucus nigra L.	Sambucus nigra L.	Adoxaceae	Inflorescence	Sensory system disorders	For the eyes	Bath	Human use
2217	Sambucus nigra L.	Sambucus nigra L.	Adoxaceae	Inflorescence	Sensory system disorders	For the eyes	Bath	Human use
2229	Sambucus nigra L.	Sambucus nigra L.	Adoxaceae	Inflorescence	Sensory system disorders	For the eyes	Aerosol	Human use
3932	Sambucus nigra L.	Sambucus nigra L.	Adoxaceae	Not reported	Infections and infestations	For the cold	Unknown / Not reported	Human use
3952	Sambucus nigra L.	Sambucus nigra L.	Adoxaceae	Not reported	Skin and subcutaneous tissue disorders	Resolutive	Tisane	Human use
3952	Sambucus nigra L.	Sambucus nigra L.	Adoxaceae	Not reported	Infections and infestations	Antipyretic	Unknown / Not reported	Human use
3952	Sambucus nigra L.	Sambucus nigra L.	Adoxaceae	Not reported	Skin and subcutaneous tissue disorders	Resolutive	Bath	Human use
3952	Sambucus nigra L.	Sambucus nigra L.	Adoxaceae	Leaf	Sensory system disorders	For conjunctivitis	Bath	Human use
2210	Santolina chamaecyparissus L.	Santolina chamaecyparissus L.	Asteraceae	Inflorescence	Digestive system disorders	Digestive	Tisane	Human use
2211	Santolina chamaecyparissus L.	Santolina chamaecyparissus L.	Asteraceae	Inflorescence	Digestive system disorders	Digestive	Tisane	Human use
3935	Santolina chamaecyparissus L.	Santolina chamaecyparissus L.	Asteraceae	Inflorescence	Infections and infestations	Anthelmintic	Tisane	Human use
3937	Santolina chamaecyparissus L.	Santolina chamaecyparissus L.	Asteraceae	Stem with leaves/branches	Skin and subcutaneous tissue disorders	Vulnerary	Bath	Human use
3937	Santolina chamaecyparissus L.	Santolina chamaecyparissus L.	Asteraceae	Stem with leaves/branches	Digestive system disorders	Oral antiseptic	Mouthwash	Human use
2222	Satureja fruticosa (L.) Briq.	Clinopodium serpyllifolium subsp. fruticosum (L.) Bräuchler	Lamiaceae	Flowering aerial part	Digestive system disorders	Digestive	Tisane	Human use
2209	Satureja montana L.	Satureja montana L.	Lamiaceae	Aerial part	Infections and infestations	For the cold	Tisane	Human use
2209	Satureja montana L.	Satureja montana L.	Lamiaceae	Aerial part	Digestive system disorders	Stomachic	Tisane	Human use
2228	Satureja montana L.	Satureja montana L.	Lamiaceae	Aerial part	Digestive system disorders	Digestive	Tisane	Human use
2229	Satureja montana L.	Satureja montana L.	Lamiaceae	Aerial part	Digestive system disorders	For digestive system disorders	Unknown / Not reported	Human use
2172	Silybum marianum (L.) Gaertn.	Silybum marianum (L.) Gaertn.	Asteraceae	Flower I Leaf	Digestive system disorders	Hepatoprotective	Unknown / Not reported	Human use
2214	Smilax aspera L.	Smilax aspera L.	Smilacaceae	Root	Nutritional disorders	Tonic and restorative	Unknown / Not reported	Human use
2217	Solanum tuberosum L.	Solanum tuberosum L.	Solanaceae	Tubercle	Physical traumas	Antipyretic	Direct use	Human use
2172	Sonchus oleraceus L.	Sonchus oleraceus L.	Asteraceae	Not reported	Digestive system disorders	For digestive system disorders	Unknown / Not reported	Human use
3937	Spartium junceum L.	Spartium junceum L.	Fabaceae	Flower	Circulatory system and blood disorders	Anti-edematous	Bath	Human use
2204	Stachys officinalis (L.) Trevisan	Betonica officinalis L.	Lamiaceae	Not reported	Circulatory system and blood disorders	Antihypertensive	Tisane	Human use
2228	Syzygium aromaticum (L.) Merr. et Perry	Syzygium aromaticum (L.) Merr. & L.M.Perry	Myrtaceae	Bud	Digestive system disorders	Toothache relief	Powder	Human use
2228	Taraxacum officinale Weber in Wiggers	Taraxacum sect. Taraxacum F.H.Wigg.	Asteraceae	Inflorescence	Digestive system disorders	Hepatoprotective	Tisane	Human use
2228	Taraxacum officinale Weber in Wiggers	Taraxacum sect. Taraxacum F.H.Wigg.	Asteraceae	Leaf	Digestive system disorders	Hepatoprotective	Tisane	Human use
2229	Taraxacum officinale Weber in Wiggers	Taraxacum sect. Taraxacum F.H.Wigg.	Asteraceae	Young leaf	Genitourinary system disorders	Diuretic	Direct use	Human use
3932	Taraxacum officinale Weber in Wiggers	Taraxacum sect. Taraxacum F.H.Wigg.	Asteraceae	Inflorescence	Genitourinary system disorders	Diuretic	Tisane	Human use
2166	Thymelaea hirsuta (L.) Endl.	Thymelaea hirsuta (L.) Endl.	Thymelaeaceae	Aerial part	Digestive system disorders	Gingival antiseptic	Gargle	Human use
2183	Thymus vulgaris L.	Thymus vulgaris L.	Lamiaceae	Not reported	Digestive system disorders	Oral antiseptic	Gargle	Human use
2183	Thymus vulgaris L.	Thymus vulgaris L.	Lamiaceae	Not reported	Sensory system disorders	Ocular antiseptic	Bath	Human use
2184	Thymus vulgaris L.	Thymus vulgaris L.	Lamiaceae	Aerial part	Mental disorders	Anti-headache	Tisane	Human use
2184	Thymus vulgaris L.	Thymus vulgaris L.	Lamiaceae	Aerial part	Digestive system disorders	Stomachic	Tisane	Human use
2184	Thymus vulgaris L.	Thymus vulgaris L.	Lamiaceae	Aerial part	Genitourinary system disorders	Diuretic	Tisane	Human use
2188	Thymus vulgaris L.	Thymus vulgaris L.	Lamiaceae	Aerial part	Digestive system disorders	For digestive system disorders	Suspension	Human use
2188	Thymus vulgaris L.	Thymus vulgaris L.	Lamiaceae	Aerial part	Skin and subcutaneous tissue disorders	External antiseptic	Tisane	Human use
2190	Thymus vulgaris L.	Thymus vulgaris L.	Lamiaceae	Aerial part	Mental disorders	Sedative	Tisane	Human use
2190	Thymus vulgaris L.	Thymus vulgaris L.	Lamiaceae	Aerial part	Respiratory system disorders	Antitussive	Tisane	Human use
2190	Thymus vulgaris L.	Thymus vulgaris L.	Lamiaceae	Aerial part	Infections and infestations	For the cold	Tisane	Human use
2192	Thymus vulgaris L.	Thymus vulgaris L.	Lamiaceae	Aerial part	Infections and infestations	For the cold	Tisane	Human use
2192	Thymus vulgaris L.	Thymus vulgaris L.	Lamiaceae	Aerial part	Sensory system disorders	Eye restorative	Tisane	Human use
2192	Thymus vulgaris L.	Thymus vulgaris L.	Lamiaceae	Aerial part	Sensory system disorders	For sensory system disorders	Tisane	Human use
2204	Thymus vulgaris L.	Thymus vulgaris L.	Lamiaceae	Stem with leaves/branches	Digestive system disorders	Stomachic	Tisane	Not reported
2204	Thymus vulgaris L.	Thymus vulgaris L.	Lamiaceae	Aerial part	Sensory system disorders	For sensory system disorders	Tisane	Human use
2204	Thymus vulgaris L.	Thymus vulgaris L.	Lamiaceae	Aerial part	Skin and subcutaneous tissue disorders	External antiseptic	Tisane	Human use
2209	Thymus vulgaris L.	Thymus vulgaris L.	Lamiaceae	Not reported	Infections and infestations	Antipyretic	Tisane	Human use
2210	Thymus vulgaris L.	Thymus vulgaris L.	Lamiaceae	Aerial part	Sensory system disorders	For conjunctivitis	Tisane	Human use
2214	Thymus vulgaris L.	Thymus vulgaris L.	Lamiaceae	Stem with leaves/branches	Skin and subcutaneous tissue disorders	External antiseptic	Bath	Human use
2216	Thymus vulgaris L.	Thymus vulgaris L.	Lamiaceae	Aerial part FlowerIDA	Digestive system disorders	Toothache relief	Gargle	Human use
2216	Thymus vulgaris L.	Thymus vulgaris L.	Lamiaceae	Aerial part FlowerIDA	Sensory system disorders	For conjunctivitis	Bath	Human use
2216	Thymus vulgaris L.	Thymus vulgaris L.	Lamiaceae	Aerial part FlowerIDA	Skin and subcutaneous tissue disorders	External antiseptic	Tisane	Not reported
2216	Thymus vulgaris L.	Thymus vulgaris L.	Lamiaceae	Aerial part FlowerIDA	Neoplasia	To prevent cancer	Lotion	Human use
2217	Thymus vulgaris L.	Thymus vulgaris L.	Lamiaceae	Stem with leaves/branches	Skin and subcutaneous tissue disorders	External antiseptic	Bath	Human use
2218	Thymus vulgaris L.	Thymus vulgaris L.	Lamiaceae	Not reported	Digestive system disorders	Intestinal anti-inflammatory	Direct use	Human use
2221	Thymus vulgaris L.	Thymus vulgaris L.	Lamiaceae	Not reported	Respiratory system disorders	Anti-inflammatory for the throat	Gargle	Human use
2224	Thymus vulgaris L.	Thymus vulgaris L.	Lamiaceae	Stem with leaves/branches	Infections and infestations	For the cold	Tisane	Human use
2226	Thymus vulgaris L.	Thymus vulgaris L.	Lamiaceae	Stem with leaves/branches	Digestive system disorders	Digestive	Tisane	Human use
2226	Thymus vulgaris L.	Thymus vulgaris L.	Lamiaceae	Stem with leaves/branches	Mental disorders	Sedative	Tisane	Human use
2226	Thymus vulgaris L.	Thymus vulgaris L.	Lamiaceae	Stem with leaves/branches	Sensory system disorders	Ocular antiseptic	Bath	Human use
2229	Thymus vulgaris L.	Thymus vulgaris L.	Lamiaceae	Stem with leaves/branches	Skin and subcutaneous tissue disorders	External antiseptic	Unknown / Not reported	Human use
2229	Thymus vulgaris L.	Thymus vulgaris L.	Lamiaceae	Stem with leaves/branches	Respiratory system disorders	Antitussive	Unknown / Not reported	Human use
3932	Thymus vulgaris L.	Thymus vulgaris L.	Lamiaceae	Aerial part FlowerIDA	Respiratory system disorders	For respiratory system disorders	Unknown / Not reported	Human use
2217	Tilia platyphyllos Scop.	Tilia platyphyllos Scop.	Malvaceae	Bract and inflorescence	Mental disorders	Sedative	Tisane	Human use
2228	Tilia platyphyllos Scop.	Tilia platyphyllos Scop.	Malvaceae	Bract and inflorescence	Mental disorders	Sedative	Tisane	Human use
2229	Tilia platyphyllos Scop.	Tilia platyphyllos Scop.	Malvaceae	Bract and inflorescence	Mental disorders	Sedative	Tisane	Human use
2231	Tilia platyphyllos Scop.	Tilia platyphyllos Scop.	Malvaceae	Bract and inflorescence	Mental disorders	Sedative	Tisane	Human use
2162	Tribulus terrestris L.	Tribulus terrestris L.	Zygophyllaceae	Not reported	Infections and infestations	For oral infections	Unknown / Not reported	Human use
2204	Tribulus terrestris L.	Tribulus terrestris L.	Zygophyllaceae	Not reported	Digestive system disorders	Hepatoprotective	Unknown / Not reported	Human use
2204	Tribulus terrestris L.	Tribulus terrestris L.	Zygophyllaceae	Not reported	Genitourinary system disorders	Renal protective	Unknown / Not reported	Human use
2208	Tribulus terrestris L.	Tribulus terrestris L.	Zygophyllaceae	Not reported	Digestive system disorders	Hepatoprotective	Tisane	Human use
2208	Tribulus terrestris L.	Tribulus terrestris L.	Zygophyllaceae	Not reported	Genitourinary system disorders	Renal protective	Tisane	Human use
2182	Tribulus terrestris L.	Tribulus terrestris L.	Poaceae	Stem	Physical traumas	Splinter removal	Direct use	Human and veterinary use
2204	Tribulus terrestris L.	Tribulus terrestris L.	Poaceae	Bran	Respiratory system disorders	Anti-inflammatory for the throat	Poultice	Human use
2210	Tribulus terrestris L.	Tribulus terrestris L.	Poaceae	Bran	Respiratory system disorders	Anti-inflammatory for the throat	Poultice	Human use
2211	Tribulus terrestris L.	Tribulus terrestris L.	Poaceae	Bran	Respiratory system disorders	Anti-inflammatory for the throat	Poultice	Human use
2228	Urtica dioica L.	Urtica dioica L.	Urticaceae	Leaf	Circulatory system and blood disorders	Hematocathartic	Unknown / Not reported	Human use
2229	Urtica dioica L.	Urtica dioica L.	Urticaceae	Aerial part	Circulatory system and blood disorders	Antihypertensive	Unknown / Not reported	Human use
2229	Urtica dioica L.	Urtica dioica L.	Urticaceae	Aerial part	Non-specific disorders	Beneficial for health	Tisane	Not reported
3933	Urtica dioica L.	Urtica dioica L.	Urticaceae	Leaf	Genitourinary system disorders	Diuretic	Tisane	Human use
3939	Urtica dioica L.	Urtica dioica L.	Urticaceae	Leaf	Not reported	Not reported	Tisane	Human use
3952	Urtica dioica L.	Urtica dioica L.	Urticaceae	Leaf juice	Genitourinary system disorders	Diuretic	Direct use	Human use
3952	Urtica dioica L.	Urtica dioica L.	Urticaceae	Leaf	Genitourinary system disorders	Diuretic	Tisane	Human use
3952	Urtica dioica L.	Urtica dioica L.	Urticaceae	Leaf	Circulatory system and blood disorders	External hemostatic	Bath	Human use
3952	Urtica dioica L.	Urtica dioica L.	Urticaceae	Aerial part	Musculoskeletical system disorders	Antirheumatic	Direct use	Human use
2162	Urtica urens L.	Urtica urens L.	Urticaceae	Leaf	Skin and subcutaneous tissue disorders	Anti-hair loss	Tisane	Human use
2178	Urtica urens L.	Urtica urens L.	Urticaceae	Aerial part	Genitourinary system disorders	Diuretic	Direct use	Human use
2178	Urtica urens L.	Urtica urens L.	Urticaceae	Aerial part	Genitourinary system disorders	Renal protective	Direct use	Human use
2180	Urtica urens L.	Urtica urens L.	Urticaceae	Leaf	Unknown	Unknown	Tisane	Human use
2191	Urtica urens L.	Urtica urens L.	Urticaceae	Aerial part	Circulatory system and blood disorders	Antihypertensive	Tisane	Human use
3934	Urtica urens L.	Urtica urens L.	Urticaceae	Not reported	Not reported	Not reported	Unknown / Not reported	Human use
2182	Valeriana officinalis L.	Valeriana officinalis L.	Caprifoliaceae	Root	Mental disorders	Sedative	Tisane	Human use
2174	Verbena officinalis L.	Verbena officinalis L.	Verbenaceae	Not reported	Respiratory system disorders	Mucolytic	Unknown / Not reported	Human use
2165	Viola tricolor L. var. hortensis DC.	Viola tricolor L.	Violaceae	Not reported	Unknown	Unknown	Unknown / Not reported	Human use
2183	Zea mays L.	Zea mays L.	Poaceae	Style and/or stigma	Genitourinary system disorders	Renal lithotriptic	Tisane	Human use
2187	Zea mays L.	Zea mays L.	Poaceae	Style and/or stigma	Genitourinary system disorders	Renal protective	Tisane	Human use
2187	Zea mays L.	Zea mays L.	Poaceae	Style and/or stigma	Genitourinary system disorders	Diuretic	Tisane	Human use
2191	Zea mays L.	Zea mays L.	Poaceae	Style and/or stigma	Genitourinary system disorders	Diuretic	Tisane	Human use
2192	Zea mays L.	Zea mays L.	Poaceae	Style and/or stigma	Genitourinary system disorders	Diuretic	Tisane	Human use
2204	Zea mays L.	Zea mays L.	Poaceae	Style and/or stigma	Genitourinary system disorders	Diuretic	Tisane	Human use
2209	Zea mays L.	Zea mays L.	Poaceae	Infructescence	Genitourinary system disorders	Diuretic	Tisane	Human use
2210	Zea mays L.	Zea mays L.	Poaceae	Style and/or stigma	Genitourinary system disorders	Diuretic	Tisane	Human use
2211	Zea mays L.	Zea mays L.	Poaceae	Style and/or stigma	Genitourinary system disorders	Diuretic	Tisane	Human use
2217	Zea mays L.	Zea mays L.	Poaceae	Style and/or stigma	Genitourinary system disorders	Diuretic	Tisane	Human use
2217	Zea mays L.	Zea mays L.	Poaceae	Style and/or stigma	Genitourinary system disorders	Antiprostatitis	Tisane	Human use
2229	Zea mays L.	Zea mays L.	Poaceae	Infructescence	Respiratory system disorders	Antitussive	Unknown / Not reported	Human use

## Sheet: Food uses
Informant ID	Taxon (according to Catalan Flora [47])	Taxon (according to POWO [49])	Family (according to APG IV [50])	Food use (preparation form)	Used part	Destination
2194	Actinidia chinensis Planch.	Actinidia chinensis Planch.	Actinidiaceae	Raw	Fruit	Human use
2199	Actinidia chinensis Planch.	Actinidia chinensis Planch.	Actinidiaceae	Raw	Fruit	Human use
2200	Actinidia chinensis Planch.	Actinidia chinensis Planch.	Actinidiaceae	Raw	Fruit	Human use
2206	Actinidia chinensis Planch.	Actinidia chinensis Planch.	Actinidiaceae	Raw	Fruit	Human use
2178	Agaricus bisporus (Lange) Imbach.		Agaricaceae	Cooked with oil	Aerial part	Human use
2193	Agaricus bisporus (Lange) Imbach.		Agaricaceae	Cooked with oil	Aerial part	Human use
2160	Allium cepa L.	Allium cepa L.	Amaryllidaceae	Cooked	Bulb	Human use
2164	Allium cepa L.	Allium cepa L.	Amaryllidaceae	Raw	Stem with leaves/branches	Human use
2168	Allium cepa L.	Allium cepa L.	Amaryllidaceae	Raw	Bulb	Human use
2169	Allium cepa L.	Allium cepa L.	Amaryllidaceae	Raw	Bulb	Human use
2170	Allium cepa L.	Allium cepa L.	Amaryllidaceae	Raw	Bulb	Human use
2171	Allium cepa L.	Allium cepa L.	Amaryllidaceae	Raw	Bulb	Human use
2175	Allium cepa L.	Allium cepa L.	Amaryllidaceae	Not reported	Bulb	Human use
2178	Allium cepa L.	Allium cepa L.	Amaryllidaceae	Not reported	Bulb	Human use
2181	Allium cepa L.	Allium cepa L.	Amaryllidaceae	Boiled in water	Bulb	Human use
2182	Allium cepa L.	Allium cepa L.	Amaryllidaceae	Raw	Bulb	Human use
2188	Allium cepa L.	Allium cepa L.	Amaryllidaceae	Cooked	Stem with leaves/branches	Human use
2193	Allium cepa L.	Allium cepa L.	Amaryllidaceae	Not reported	Bulb	Human use
2194	Allium cepa L.	Allium cepa L.	Amaryllidaceae	Not reported	Bulb	Human use
2195	Allium cepa L.	Allium cepa L.	Amaryllidaceae	Not reported	Bulb	Human use
2196	Allium cepa L.	Allium cepa L.	Amaryllidaceae	Not reported	Bulb	Human use
2197	Allium cepa L.	Allium cepa L.	Amaryllidaceae	Not reported	Bulb	Human use
2198	Allium cepa L.	Allium cepa L.	Amaryllidaceae	Not reported	Bulb	Human use
2199	Allium cepa L.	Allium cepa L.	Amaryllidaceae	Not reported	Bulb	Human use
2200	Allium cepa L.	Allium cepa L.	Amaryllidaceae	Not reported	Bulb	Human use
2200	Allium cepa L.	Allium cepa L.	Amaryllidaceae	Not reported	Stem with leaves/branches	Human use
2201	Allium cepa L.	Allium cepa L.	Amaryllidaceae	Not reported	Bulb	Human use
2202	Allium cepa L.	Allium cepa L.	Amaryllidaceae	Not reported	Bulb	Human use
2203	Allium cepa L.	Allium cepa L.	Amaryllidaceae	Not reported	Bulb	Human use
2203	Allium cepa L.	Allium cepa L.	Amaryllidaceae	Not reported	Stem with leaves/branches	Human use
2204	Allium cepa L.	Allium cepa L.	Amaryllidaceae	Not reported	Bulb	Human use
2205	Allium cepa L.	Allium cepa L.	Amaryllidaceae	Not reported	Bulb	Human use
2206	Allium cepa L.	Allium cepa L.	Amaryllidaceae	Not reported	Stem with leaves/branches	Human use
2210	Allium cepa L.	Allium cepa L.	Amaryllidaceae	Not reported	Bulb	Human use
2212	Allium cepa L.	Allium cepa L.	Amaryllidaceae	Not reported	Bulb	Human use
2215	Allium cepa L.	Allium cepa L.	Amaryllidaceae	Cooked	Bulb	Human use
2220	Allium cepa L.	Allium cepa L.	Amaryllidaceae	Not reported	Bulb	Human use
2221	Allium cepa L.	Allium cepa L.	Amaryllidaceae	Not reported	Bulb	Human use
2226	Allium cepa L.	Allium cepa L.	Amaryllidaceae	Not reported	Bulb	Human use
2228	Allium cepa L.	Allium cepa L.	Amaryllidaceae	Boiled in water	Full plant	Human use
3700	Allium cepa L.	Allium cepa L.	Amaryllidaceae	Not reported	Bulb	Human use
3700	Allium cepa L.	Allium cepa L.	Amaryllidaceae	Raw	Stem with leaves/branches	Human use
2164	Allium porrumL.	Allium cepa L.	Amaryllidaceae	Cooked with oil	Aerial part	Human use
2178	Allium porrumL.	Allium cepa L.	Amaryllidaceae	Not reported	Stem	Human use
2193	Allium porrumL.	Allium cepa L.	Amaryllidaceae	Not reported	Stem	Human use
2196	Allium porrumL.	Allium cepa L.	Amaryllidaceae	Not reported	Stem	Human use
2198	Allium porrumL.	Allium cepa L.	Amaryllidaceae	Not reported	Stem	Human use
2199	Allium porrumL.	Allium cepa L.	Amaryllidaceae	Not reported	Stem	Human use
2200	Allium porrumL.	Allium cepa L.	Amaryllidaceae	Not reported	Stem	Human use
2202	Allium porrumL.	Allium cepa L.	Amaryllidaceae	Not reported	Stem	Human use
2205	Allium porrumL.	Allium cepa L.	Amaryllidaceae	Not reported	Stem	Human use
2218	Allium porrumL.	Allium cepa L.	Amaryllidaceae	Not reported	Stem	Human use
2227	Allium porrumL.	Allium cepa L.	Amaryllidaceae	Not reported	Aerial part	Human use
3933	Allium porrumL.	Allium cepa L.	Amaryllidaceae	Not reported	Stem	Human use
2165	Allium sativumL.	Allium cepa L.	Amaryllidaceae	Raw	Leaf	Human use
2167	Allium sativumL.	Allium cepa L.	Amaryllidaceae	Cooked with oil	Stem	Human use
2178	Allium sativumL.	Allium cepa L.	Amaryllidaceae	Not reported	Stem	Human use
2182	Allium sativumL.	Allium cepa L.	Amaryllidaceae	Not reported	Bulb	Human use
2184	Allium sativumL.	Allium cepa L.	Amaryllidaceae	Brine preserved	Bulb	Human use
2190	Allium sativumL.	Allium cepa L.	Amaryllidaceae	Not reported	Bulb	Human use
2193	Allium sativumL.	Allium cepa L.	Amaryllidaceae	Not reported	Stem	Human use
2194	Allium sativumL.	Allium cepa L.	Amaryllidaceae	Not reported	Bulb	Human use
2196	Allium sativumL.	Allium cepa L.	Amaryllidaceae	Not reported	Stem	Human use
2197	Allium sativumL.	Allium cepa L.	Amaryllidaceae	Not reported	Stem	Human use
2198	Allium sativumL.	Allium cepa L.	Amaryllidaceae	Not reported	Stem	Human use
2199	Allium sativumL.	Allium cepa L.	Amaryllidaceae	Not reported	Bulb	Human use
2200	Allium sativumL.	Allium cepa L.	Amaryllidaceae	Not reported	Bulb	Human use
2200	Allium sativumL.	Allium cepa L.	Amaryllidaceae	Not reported	Stem	Human use
2201	Allium sativumL.	Allium cepa L.	Amaryllidaceae	Not reported	Bulb	Human use
2201	Allium sativumL.	Allium cepa L.	Amaryllidaceae	Not reported	Stem	Human use
2202	Allium sativumL.	Allium cepa L.	Amaryllidaceae	Not reported	Bulb	Human use
2202	Allium sativumL.	Allium cepa L.	Amaryllidaceae	Cooked with oil	Stem	Human use
2203	Allium sativumL.	Allium cepa L.	Amaryllidaceae	Not reported	Stem	Human use
2212	Allium sativumL.	Allium cepa L.	Amaryllidaceae	Not reported	Bulb	Human use
2221	Allium sativumL.	Allium cepa L.	Amaryllidaceae	Not reported	Bulb	Human use
3700	Allium sativumL.	Allium cepa L.	Amaryllidaceae	Not reported	Bulb	Human use
3935	Allium sativumL.	Allium cepa L.	Amaryllidaceae	Not reported	Bulb	Human use
2194	Allium schoenoprasum L.	Allium schoenoprasum L.	Amaryllidaceae	Raw	Leaf	Human use
3935	Allium schoenoprasum L.	Allium schoenoprasum L.	Amaryllidaceae	Raw	Leaf	Human use
2219	Amaranthus retroflexus L.	Amaranthus retroflexus L.	Amaranthaceae	Boiled in water	Leaf	Human use
3934	Amaranthus retroflexus L.	Amaranthus retroflexus L.	Amaranthaceae	Boiled in water	Leaf	Human use
2200	Ananas comosus (Stickm.) Merr.	Ananas comosus (L.) Merr.	Bromeliaceae	Raw	Infructescence	Human use
2216	Ananas comosus (Stickm.) Merr.	Ananas comosus (L.) Merr.	Bromeliaceae	Raw	Infructescence	Human use
2163	Anethum graveolens L.	Anethum graveolens L.	Apiaceae	Condiment	Young leaf	Human use
2165	Anethum graveolens L.	Anethum graveolens L.	Apiaceae	Condiment	Fruit	Human use
2165	Anethum graveolens L.	Anethum graveolens L.	Apiaceae	Condiment	Fruit	Human use
3935	Anethum graveolens L.	Anethum graveolens L.	Apiaceae	Raw	Inflorescence	Human use
3935	Anethum graveolens L.	Anethum graveolens L.	Apiaceae	Condiment	Young leaf	Human use
3935	Anethum graveolens L.	Anethum graveolens L.	Apiaceae	Condiment	Fruit	Human use
2200	Annona cherimola Mill.	Annona cherimola Mill.	Annonaceae	Raw	Fruit	Human use
2201	Annona cherimola Mill.	Annona cherimola Mill.	Annonaceae	Raw	Fruit	Human use
2206	Annona cherimola Mill.	Annona cherimola Mill.	Annonaceae	Raw	Fruit	Human use
2194	Anthriscus cerefolium (L.) Hoffm.	Anthriscus cerefolium (L.) Hoffm.	Apiaceae	Condiment	Leaf	Human use
3935	Anthriscus cerefolium (L.) Hoffm.	Anthriscus cerefolium (L.) Hoffm.	Apiaceae	Condiment	Leaf	Human use
2170	Apium graveolens L. var. dulce (Mill.) Pers.	Apium graveolens L.	Apiaceae	Boiled in water	Leaf	Human use
2171	Apium graveolens L. var. dulce (Mill.) Pers.	Apium graveolens L.	Apiaceae	Boiled in water	Leaf	Human use
2178	Apium graveolens L. var. dulce (Mill.) Pers.	Apium graveolens L.	Apiaceae	Not reported	Leaf	Human use
2193	Apium graveolens L. var. dulce (Mill.) Pers.	Apium graveolens L.	Apiaceae	Not reported	Aerial part	Human use
2194	Apium graveolens L. var. dulce (Mill.) Pers.	Apium graveolens L.	Apiaceae	Boiled in water	Aerial part	Human use
2196	Apium graveolens L. var. dulce (Mill.) Pers.	Apium graveolens L.	Apiaceae	Not reported	Aerial part	Human use
2197	Apium graveolens L. var. dulce (Mill.) Pers.	Apium graveolens L.	Apiaceae	Boiled in water	Leaf	Human use
2198	Apium graveolens L. var. dulce (Mill.) Pers.	Apium graveolens L.	Apiaceae	Not reported	Aerial part	Human use
2199	Apium graveolens L. var. dulce (Mill.) Pers.	Apium graveolens L.	Apiaceae	Boiled in water	Aerial part	Human use
2200	Apium graveolens L. var. dulce (Mill.) Pers.	Apium graveolens L.	Apiaceae	Not reported	Leaf	Human use
2201	Apium graveolens L. var. dulce (Mill.) Pers.	Apium graveolens L.	Apiaceae	Not reported	Leaf	Human use
2202	Apium graveolens L. var. dulce (Mill.) Pers.	Apium graveolens L.	Apiaceae	Not reported	Leaf	Human use
2205	Apium graveolens L. var. dulce (Mill.) Pers.	Apium graveolens L.	Apiaceae	Boiled in water	Aerial part	Human use
2218	Apium graveolens L. var. dulce (Mill.) Pers.	Apium graveolens L.	Apiaceae	Boiled in water	Aerial part	Human use
2227	Apium graveolens L. var. dulce (Mill.) Pers.	Apium graveolens L.	Apiaceae	Not reported	Aerial part	Human use
2228	Apium graveolens L. var. dulce (Mill.) Pers.	Apium graveolens L.	Apiaceae	Boiled in water	Leaf	Human use
2196	Apium graveolensL. var. rapaceum (Mill.) DC.	Apium graveolens L.	Apiaceae	Boiled in water	Root	Human use
2221	Arachis hypogaea L.	Arachis hypogaea L.	Fabaceae	Air dried	Seed	Human use
2163	Artemisia arborescens L.	Artemisia arborescens L.	Asteraceae	Water-based beverage	Leaf	Human use
2190	Artemisia arborescens L.	Artemisia arborescens L.	Asteraceae	Water-based beverage	Leaf	Human use
3935	Artemisia dracunculus L.	Artemisia dracunculus L.	Asteraceae	Condiment	Leaf	Human use
2165	Asparagus acutifolius L.	Asparagus acutifolius L.	Asparagaceae	Raw	Young shoot	Human use
2165	Asparagus acutifolius L.	Asparagus acutifolius L.	Asparagaceae	Cooked with oil	Young shoot	Human use
2190	Asparagus acutifolius L.	Asparagus acutifolius L.	Asparagaceae	Cooked with oil	Young shoot	Human use
2204	Asparagus acutifolius L.	Asparagus acutifolius L.	Asparagaceae	Cooked with oil	Young shoot	Human use
2212	Asparagus acutifolius L.	Asparagus acutifolius L.	Asparagaceae	Cooked with oil	Young shoot	Human use
2164	Asparagus acutifolius L.	Asparagus acutifolius L.	Asparagaceae	Boiled in water	Young shoot	Human use
2167	Asparagus acutifolius L.	Asparagus acutifolius L.	Asparagaceae	Boiled in water	Young shoot	Human use
2200	Asparagus acutifolius L.	Asparagus acutifolius L.	Asparagaceae	Not reported	Young shoot	Human use
2201	Asparagus acutifolius L.	Asparagus acutifolius L.	Asparagaceae	Not reported	Young shoot	Human use
2212	Asparagus acutifolius L.	Asparagus acutifolius L.	Asparagaceae	Not reported	Young shoot	Human use
2218	Asparagus acutifolius L.	Asparagus acutifolius L.	Asparagaceae	Not reported	Young shoot	Human use
2221	Asparagus acutifolius L.	Asparagus acutifolius L.	Asparagaceae	Not reported	Young shoot	Human use
3933	Asparagus acutifolius L.	Asparagus acutifolius L.	Asparagaceae	Cooked with oil	Young shoot	Human use
3939	Asparagus acutifolius L.	Asparagus acutifolius L.	Asparagaceae	Cooked with oil	Young shoot	Human use
3946	Asparagus acutifolius L.	Asparagus acutifolius L.	Asparagaceae	Not reported	Young shoot	Human use
2212	Avena sativa L.	Avena sativa L.	Poaceae	Not reported	Ground grain	Human use
2217	Avena sativa L.	Avena sativa L.	Poaceae	Not reported	Ground grain	Animal use
3947	Avena sativa L.	Avena sativa L.	Poaceae	Not reported	Ground grain	Human use
2182	Beta vulgaris L. subsp. maritima (L.) Arcang.	Beta vulgaris subsp. vulgaris	Amaranthaceae	Boiled in water	Leaf	Human use
2204	Beta vulgaris L. subsp. maritima (L.) Arcang.	Beta vulgaris subsp. vulgaris	Amaranthaceae	Boiled in water	Leaf	Human use
2216	Beta vulgaris L. subsp. maritima (L.) Arcang.	Beta vulgaris subsp. vulgaris	Amaranthaceae	Not reported	Aerial part	Human use
2218	Beta vulgaris L. subsp. maritima (L.) Arcang.	Beta vulgaris subsp. vulgaris	Amaranthaceae	Boiled in water	Leaf	Human use
3934	Beta vulgaris L. subsp. maritima (L.) Arcang.	Beta vulgaris subsp. vulgaris	Amaranthaceae	Boiled in water	Leaf	Human use
2164	Beta vulgaris L. subsp. vulgaris var. conditiva Alef.		Amaranthaceae	Raw	Root	Human use
2178	Beta vulgaris L. subsp. vulgaris var. conditiva Alef.		Amaranthaceae	Raw	Root	Human use
2196	Beta vulgaris L. subsp. vulgaris var. conditiva Alef.		Amaranthaceae	Not reported	Root	Human use
2196	Beta vulgaris L. subsp. vulgaris var. conditiva Alef.		Amaranthaceae	Not reported	Aerial part	Human use
2198	Beta vulgaris L. subsp. vulgaris var. conditiva Alef.		Amaranthaceae	Not reported	Root	Human use
2208	Beta vulgaris L. subsp. vulgaris var. conditiva Alef.		Amaranthaceae	Raw	Root	Human use
2215	Beta vulgaris L. subsp. vulgaris var. conditiva Alef.		Amaranthaceae	Water-based beverage	Leaf	Human use
2215	Beta vulgaris L. subsp. vulgaris var. conditiva Alef.		Amaranthaceae	Boiled in water	Leaf	Human use
3936	Beta vulgaris L. subsp. vulgaris var. conditiva Alef.		Amaranthaceae	Not reported	Root	Human use
2184	Beta vulgaris L. subsp. vulgaris var. crassa (Alef.) Helm		Amaranthaceae	Air dried	Root	Animal use
2192	Beta vulgaris L. subsp. vulgaris var. crassa (Alef.) Helm		Amaranthaceae	Air dried	Root	Human use
2217	Beta vulgaris L. subsp. vulgaris var. crassa (Alef.) Helm		Amaranthaceae	Raw	Full plant	Animal use
3700	Beta vulgaris L. subsp. vulgaris var. crassa (Alef.) Helm		Amaranthaceae	Not reported	Root	Human use
3700	Beta vulgaris L. subsp. vulgaris var. crassa (Alef.) Helm		Amaranthaceae	Not reported	Root	Animal use
2161	Beta vulgaris L. subsp. vulgaris var. vulgaris		Amaranthaceae	Boiled in water	Leaf	Human use
2164	Beta vulgaris L. subsp. vulgaris var. vulgaris		Amaranthaceae	Raw	Young leaf	Human use
2164	Beta vulgaris L. subsp. vulgaris var. vulgaris		Amaranthaceae	Boiled in water	Leaf	Human use
2173	Beta vulgaris L. subsp. vulgaris var. vulgaris		Amaranthaceae	Boiled in water	Leaf	Human use
2174	Beta vulgaris L. subsp. vulgaris var. vulgaris		Amaranthaceae	Boiled in water	Leaf	Human use
2178	Beta vulgaris L. subsp. vulgaris var. vulgaris		Amaranthaceae	Not reported	Leaf	Human use
2180	Beta vulgaris L. subsp. vulgaris var. vulgaris		Amaranthaceae	Boiled in water	Leaf	Human use
2186	Beta vulgaris L. subsp. vulgaris var. vulgaris		Amaranthaceae	Not reported	Leaf	Human use
2190	Beta vulgaris L. subsp. vulgaris var. vulgaris		Amaranthaceae	Not reported	Leaf	Human use
2193	Beta vulgaris L. subsp. vulgaris var. vulgaris		Amaranthaceae	Boiled in water	Leaf	Human use
2194	Beta vulgaris L. subsp. vulgaris var. vulgaris		Amaranthaceae	Not reported	Leaf	Human use
2195	Beta vulgaris L. subsp. vulgaris var. vulgaris		Amaranthaceae	Boiled in water	Leaf	Human use
2196	Beta vulgaris L. subsp. vulgaris var. vulgaris		Amaranthaceae	Not reported	Aerial part	Human use
2197	Beta vulgaris L. subsp. vulgaris var. vulgaris		Amaranthaceae	Boiled in water	Leaf	Human use
2198	Beta vulgaris L. subsp. vulgaris var. vulgaris		Amaranthaceae	Not reported	Aerial part	Human use
2199	Beta vulgaris L. subsp. vulgaris var. vulgaris		Amaranthaceae	Not reported	Aerial part	Human use
2200	Beta vulgaris L. subsp. vulgaris var. vulgaris		Amaranthaceae	Not reported	Leaf	Human use
2201	Beta vulgaris L. subsp. vulgaris var. vulgaris		Amaranthaceae	Not reported	Leaf	Human use
2202	Beta vulgaris L. subsp. vulgaris var. vulgaris		Amaranthaceae	Not reported	Leaf	Human use
2205	Beta vulgaris L. subsp. vulgaris var. vulgaris		Amaranthaceae	Not reported	Leaf	Human use
2219	Beta vulgaris L. subsp. vulgaris var. vulgaris		Amaranthaceae	Not reported	Leaf	Human use
2221	Beta vulgaris L. subsp. vulgaris var. vulgaris		Amaranthaceae	Boiled in water	Leaf	Human use
2227	Beta vulgaris L. subsp. vulgaris var. vulgaris		Amaranthaceae	Not reported	Leaf	Human use
3700	Beta vulgaris L. subsp. vulgaris var. vulgaris		Amaranthaceae	Boiled in water	Leaf	Human use
2167	Bidens aurea (Ait.) Sherff	Bidens aurea (Aiton) Sherff	Asteraceae	Water-based beverage	Aerial part FlowerIDA	Human use
2187	Borago officinalis L.	Borago officinalis L.	Boraginaceae	Not reported	Stem	Human use
2190	Borago officinalis L.	Borago officinalis L.	Boraginaceae	Cooked with oil	Leaf	Human use
2192	Borago officinalis L.	Borago officinalis L.	Boraginaceae	Cooked with oil	Leaf	Human use
2202	Borago officinalis L.	Borago officinalis L.	Boraginaceae	Not reported	Aerial part	Human use
2204	Borago officinalis L.	Borago officinalis L.	Boraginaceae	Boiled in water	Leaf	Human use
2208	Borago officinalis L.	Borago officinalis L.	Boraginaceae	Boiled in water	Aerial part	Human use
2210	Borago officinalis L.	Borago officinalis L.	Boraginaceae	Boiled in water	Leaf	Human use
2210	Borago officinalis L.	Borago officinalis L.	Boraginaceae	Cooked with oil	Leaf	Human use
2214	Borago officinalis L.	Borago officinalis L.	Boraginaceae	Not reported	Leaf	Human use
2215	Borago officinalis L.	Borago officinalis L.	Boraginaceae	Boiled in water	Leaf	Human use
2215	Borago officinalis L.	Borago officinalis L.	Boraginaceae	Cooked with oil	Leaf	Human use
2228	Borago officinalis L.	Borago officinalis L.	Boraginaceae	Boiled in water	Leaf	Human use
2228	Borago officinalis L.	Borago officinalis L.	Boraginaceae	Raw	Flower	Human use
3935	Borago officinalis L.	Borago officinalis L.	Boraginaceae	Raw	Flower	Human use
3935	Borago officinalis L.	Borago officinalis L.	Boraginaceae	High-grade alcoholic beverage	Flower	Human use
3952	Borago officinalis L.	Borago officinalis L.	Boraginaceae	Boiled in water	Leaf	Human use
3952	Borago officinalis L.	Borago officinalis L.	Boraginaceae	Cooked with oil	Leaf	Human use
2195	Brassica juncea (L.) Czern.	Brassica juncea (L.) Czern.	Brassicaceae	Raw	Leaf	Human use
2178	Brassica napus L.	Brassica napus L.	Brassicaceae	Not reported	Root	Human use
2182	Brassica napus L.	Brassica napus L.	Brassicaceae	Not reported	Root	Human use
2193	Brassica napus L.	Brassica napus L.	Brassicaceae	Not reported	Root	Human use
2194	Brassica napus L.	Brassica napus L.	Brassicaceae	Not reported	Root	Human use
2196	Brassica napus L.	Brassica napus L.	Brassicaceae	Not reported	Root	Human use
2197	Brassica napus L.	Brassica napus L.	Brassicaceae	Not reported	Root	Human use
2200	Brassica napus L.	Brassica napus L.	Brassicaceae	Not reported	Root	Human use
2206	Brassica napus L.	Brassica napus L.	Brassicaceae	Not reported	Root	Human use
2221	Brassica napus L.	Brassica napus L.	Brassicaceae	Not reported	Root	Human use
2227	Brassica napus L.	Brassica napus L.	Brassicaceae	Not reported	Root	Human use
3700	Brassica napus L.	Brassica napus L.	Brassicaceae	Not reported	Root	Animal use
2160	Brassica oleracea subsp. L. oleracea var. botrytis L.	Brassica oleracea convar. botrytis (L.) Alef.	Brassicaceae	Boiled in water	Inflorescence	Human use
2164	Brassica oleracea subsp. L. oleracea var. botrytis L.	Brassica oleracea convar. botrytis (L.) Alef.	Brassicaceae	Boiled in water	Inflorescence	Human use
2178	Brassica oleracea subsp. L. oleracea var. botrytis L.	Brassica oleracea convar. botrytis (L.) Alef.	Brassicaceae	Boiled in water	Inflorescence	Human use
2190	Brassica oleracea subsp. L. oleracea var. botrytis L.	Brassica oleracea convar. botrytis (L.) Alef.	Brassicaceae	Not reported	Inflorescence	Human use
2193	Brassica oleracea subsp. L. oleracea var. botrytis L.	Brassica oleracea convar. botrytis (L.) Alef.	Brassicaceae	Not reported	Inflorescence	Human use
2194	Brassica oleracea subsp. L. oleracea var. botrytis L.	Brassica oleracea convar. botrytis (L.) Alef.	Brassicaceae	Boiled in water	Inflorescence	Human use
2195	Brassica oleracea subsp. L. oleracea var. botrytis L.	Brassica oleracea convar. botrytis (L.) Alef.	Brassicaceae	Not reported	Inflorescence	Human use
2196	Brassica oleracea subsp. L. oleracea var. botrytis L.	Brassica oleracea convar. botrytis (L.) Alef.	Brassicaceae	Not reported	Inflorescence	Human use
2198	Brassica oleracea subsp. L. oleracea var. botrytis L.	Brassica oleracea convar. botrytis (L.) Alef.	Brassicaceae	Not reported	Inflorescence	Human use
2199	Brassica oleracea subsp. L. oleracea var. botrytis L.	Brassica oleracea convar. botrytis (L.) Alef.	Brassicaceae	Not reported	Inflorescence	Human use
2201	Brassica oleracea subsp. L. oleracea var. botrytis L.	Brassica oleracea convar. botrytis (L.) Alef.	Brassicaceae	Not reported	Inflorescence	Human use
2202	Brassica oleracea subsp. L. oleracea var. botrytis L.	Brassica oleracea convar. botrytis (L.) Alef.	Brassicaceae	Not reported	Inflorescence	Human use
2203	Brassica oleracea subsp. L. oleracea var. botrytis L.	Brassica oleracea convar. botrytis (L.) Alef.	Brassicaceae	Not reported	Inflorescence	Human use
2205	Brassica oleracea subsp. L. oleracea var. botrytis L.	Brassica oleracea convar. botrytis (L.) Alef.	Brassicaceae	Not reported	Inflorescence	Human use
2210	Brassica oleracea subsp. L. oleracea var. botrytis L.	Brassica oleracea convar. botrytis (L.) Alef.	Brassicaceae	Not reported	Inflorescence	Human use
2218	Brassica oleracea subsp. L. oleracea var. botrytis L.	Brassica oleracea convar. botrytis (L.) Alef.	Brassicaceae	Not reported	Inflorescence	Human use
2220	Brassica oleracea subsp. L. oleracea var. botrytis L.	Brassica oleracea convar. botrytis (L.) Alef.	Brassicaceae	Not reported	Inflorescence	Human use
2221	Brassica oleracea subsp. L. oleracea var. botrytis L.	Brassica oleracea convar. botrytis (L.) Alef.	Brassicaceae	Boiled in water	Inflorescence	Human use
2226	Brassica oleracea subsp. L. oleracea var. botrytis L.	Brassica oleracea convar. botrytis (L.) Alef.	Brassicaceae	Not reported	Inflorescence	Human use
2227	Brassica oleracea subsp. L. oleracea var. botrytis L.	Brassica oleracea convar. botrytis (L.) Alef.	Brassicaceae	Not reported	Inflorescence	Human use
3700	Brassica oleracea subsp. L. oleracea var. botrytis L.	Brassica oleracea convar. botrytis (L.) Alef.	Brassicaceae	Boiled in water	Inflorescence	Human use
3700	Brassica oleracea subsp. L. oleracea var. botrytis L.	Brassica oleracea convar. botrytis (L.) Alef.	Brassicaceae	Boiled in water	Aerial part	Animal use
2160	Brassica oleracea L. subsp. oleracea var. capitata L. f. capitata	Brassica oleracea convar. botrytis (L.) Alef.	Brassicaceae	Boiled in water	Leaf	Human use
2164	Brassica oleracea L. subsp. oleracea var. capitata L. f. capitata	Brassica oleracea convar. botrytis (L.) Alef.	Brassicaceae	Boiled in water	Leaf	Human use
2165	Brassica oleracea L. subsp. oleracea var. capitata L. f. capitata	Brassica oleracea convar. botrytis (L.) Alef.	Brassicaceae	Boiled in water and oil	Leaf	Human use
2167	Brassica oleracea L. subsp. oleracea var. capitata L. f. capitata	Brassica oleracea convar. botrytis (L.) Alef.	Brassicaceae	Boiled in water	Leaf	Human use
2178	Brassica oleracea L. subsp. oleracea var. capitata L. f. capitata	Brassica oleracea convar. botrytis (L.) Alef.	Brassicaceae	Boiled in water	Leaf	Human use
2178	Brassica oleracea L. subsp. oleracea var. capitata L. f. capitata	Brassica oleracea convar. botrytis (L.) Alef.	Brassicaceae	Boiled in water and oil	Leaf	Human use
2180	Brassica oleracea L. subsp. oleracea var. capitata L. f. capitata	Brassica oleracea convar. botrytis (L.) Alef.	Brassicaceae	Boiled in water	Leaf	Human use
2190	Brassica oleracea L. subsp. oleracea var. capitata L. f. capitata	Brassica oleracea convar. botrytis (L.) Alef.	Brassicaceae	Not reported	Leaf	Human use
2191	Brassica oleracea L. subsp. oleracea var. capitata L. f. capitata	Brassica oleracea convar. botrytis (L.) Alef.	Brassicaceae	Not reported	Leaf	Human use
2193	Brassica oleracea L. subsp. oleracea var. capitata L. f. capitata	Brassica oleracea convar. botrytis (L.) Alef.	Brassicaceae	Not reported	Leaf	Human use
2194	Brassica oleracea L. subsp. oleracea var. capitata L. f. capitata	Brassica oleracea convar. botrytis (L.) Alef.	Brassicaceae	Boiled in water	Leaf	Human use
2195	Brassica oleracea L. subsp. oleracea var. capitata L. f. capitata	Brassica oleracea convar. botrytis (L.) Alef.	Brassicaceae	Not reported	Leaf	Human use
2196	Brassica oleracea L. subsp. oleracea var. capitata L. f. capitata	Brassica oleracea convar. botrytis (L.) Alef.	Brassicaceae	Not reported	Leaf	Human use
2197	Brassica oleracea L. subsp. oleracea var. capitata L. f. capitata	Brassica oleracea convar. botrytis (L.) Alef.	Brassicaceae	Boiled in water	Leaf	Human use
2198	Brassica oleracea L. subsp. oleracea var. capitata L. f. capitata	Brassica oleracea convar. botrytis (L.) Alef.	Brassicaceae	Not reported	Leaf	Human use
2199	Brassica oleracea L. subsp. oleracea var. capitata L. f. capitata	Brassica oleracea convar. botrytis (L.) Alef.	Brassicaceae	Boiled in water	Leaf	Human use
2200	Brassica oleracea L. subsp. oleracea var. capitata L. f. capitata	Brassica oleracea convar. botrytis (L.) Alef.	Brassicaceae	Not reported	Leaf	Human use
2201	Brassica oleracea L. subsp. oleracea var. capitata L. f. capitata	Brassica oleracea convar. botrytis (L.) Alef.	Brassicaceae	Not reported	Leaf	Human use
2202	Brassica oleracea L. subsp. oleracea var. capitata L. f. capitata	Brassica oleracea convar. botrytis (L.) Alef.	Brassicaceae	Not reported	Leaf	Human use
2203	Brassica oleracea L. subsp. oleracea var. capitata L. f. capitata	Brassica oleracea convar. botrytis (L.) Alef.	Brassicaceae	Not reported	Leaf	Human use
2205	Brassica oleracea L. subsp. oleracea var. capitata L. f. capitata	Brassica oleracea convar. botrytis (L.) Alef.	Brassicaceae	Not reported	Leaf	Human use
2206	Brassica oleracea L. subsp. oleracea var. capitata L. f. capitata	Brassica oleracea convar. botrytis (L.) Alef.	Brassicaceae	Not reported	Young leaf	Human use
2208	Brassica oleracea L. subsp. oleracea var. capitata L. f. capitata	Brassica oleracea convar. botrytis (L.) Alef.	Brassicaceae	Boiled in water	Inflorescence	Human use
2210	Brassica oleracea L. subsp. oleracea var. capitata L. f. capitata	Brassica oleracea convar. botrytis (L.) Alef.	Brassicaceae	Boiled in water	Leaf	Human use
2215	Brassica oleracea L. subsp. oleracea var. capitata L. f. capitata	Brassica oleracea convar. botrytis (L.) Alef.	Brassicaceae	Cooked	Leaf	Human use
2220	Brassica oleracea L. subsp. oleracea var. capitata L. f. capitata	Brassica oleracea convar. botrytis (L.) Alef.	Brassicaceae	Not reported	Leaf	Human use
2221	Brassica oleracea L. subsp. oleracea var. capitata L. f. capitata	Brassica oleracea convar. botrytis (L.) Alef.	Brassicaceae	Boiled in water	Leaf	Human use
2227	Brassica oleracea L. subsp. oleracea var. capitata L. f. capitata	Brassica oleracea convar. botrytis (L.) Alef.	Brassicaceae	Boiled in water	Leaf	Human use
3700	Brassica oleracea L. subsp. oleracea var. capitata L. f. capitata	Brassica oleracea convar. botrytis (L.) Alef.	Brassicaceae	Boiled in water	Leaf	Human use
2178	Brassica oleracea L. subsp. oleracea var. gemmifera DC.	Brassica oleracea convar. gemmifera (DC.) Gladis ex Diederichsen	Brassicaceae	Boiled in water	Young leaf	Human use
2193	Brassica oleracea L. subsp. oleracea var. gemmifera DC.	Brassica oleracea convar. gemmifera (DC.) Gladis ex Diederichsen	Brassicaceae	Boiled in water	Young leaf	Human use
2194	Brassica oleracea L. subsp. oleracea var. gemmifera DC.	Brassica oleracea convar. gemmifera (DC.) Gladis ex Diederichsen	Brassicaceae	Not reported	Young leaf	Human use
2196	Brassica oleracea L. subsp. oleracea var. gemmifera DC.	Brassica oleracea convar. gemmifera (DC.) Gladis ex Diederichsen	Brassicaceae	Not reported	Young leaf	Human use
2199	Brassica oleracea L. subsp. oleracea var. gemmifera DC.	Brassica oleracea convar. gemmifera (DC.) Gladis ex Diederichsen	Brassicaceae	Not reported	Young leaf	Human use
2200	Brassica oleracea L. subsp. oleracea var. gemmifera DC.	Brassica oleracea convar. gemmifera (DC.) Gladis ex Diederichsen	Brassicaceae	Not reported	Young leaf	Human use
2205	Brassica oleracea L. subsp. oleracea var. gemmifera DC.	Brassica oleracea convar. gemmifera (DC.) Gladis ex Diederichsen	Brassicaceae	Not reported	Young leaf	Human use
2190	Brassica oleracea L. subsp. oleracea var. italica Plenck		Brassicaceae	Not reported	Inflorescence	Human use
2193	Brassica oleracea L. subsp. oleracea var. italica Plenck		Brassicaceae	Not reported	Inflorescence	Human use
2195	Brassica oleracea L. subsp. oleracea var. italica Plenck		Brassicaceae	Boiled in water	Inflorescence	Human use
2196	Brassica oleracea L. subsp. oleracea var. italica Plenck		Brassicaceae	Not reported	Inflorescence	Human use
2198	Brassica oleracea L. subsp. oleracea var. italica Plenck		Brassicaceae	Not reported	Inflorescence	Human use
2200	Brassica oleracea L. subsp. oleracea var. italica Plenck		Brassicaceae	Not reported	Inflorescence	Human use
2208	Brassica oleracea L. subsp. oleracea var. italica Plenck		Brassicaceae	Boiled in water	Inflorescence	Human use
2213	Calendula arvensis L.	Calendula arvensis L.	Asteraceae	Not reported	Flower	Human use
2228	Calendula officinalis L.	Calendula officinalis L.	Asteraceae	Raw	Inflorescence	Human use
3935	Calendula officinalis L.	Calendula officinalis L.	Asteraceae	Condiment	Inflorescence	Human use
2231	Cannabis sativa L.	Cannabis sativa L.	Cannabaceae	Not reported	Seed	Animal use
2214	Capsella bursa-pastoris (L.) Medic.	Capsella bursa-pastoris (L.) Medik.	Brassicaceae	Not reported	Aerial part	Human use
2167	Capsicum annuum L.	Capsicum annuum L.	Solanaceae	Not reported	Fruit	Human use
2178	Capsicum annuum L.	Capsicum annuum L.	Solanaceae	Not reported	Fruit	Human use
2186	Capsicum annuum L.	Capsicum annuum L.	Solanaceae	Not reported	Fruit	Human use
2199	Capsicum annuum L.	Capsicum annuum L.	Solanaceae	Not reported	Fruit	Human use
2200	Capsicum annuum L.	Capsicum annuum L.	Solanaceae	Not reported	Fruit	Human use
2201	Capsicum annuum L.	Capsicum annuum L.	Solanaceae	Not reported	Fruit	Human use
2202	Capsicum annuum L.	Capsicum annuum L.	Solanaceae	Raw	Fruit	Human use
2202	Capsicum annuum L.	Capsicum annuum L.	Solanaceae	Cooked with oil	Fruit	Human use
2202	Capsicum annuum L.	Capsicum annuum L.	Solanaceae	Cooked	Fruit	Human use
2205	Capsicum annuum L.	Capsicum annuum L.	Solanaceae	Cooked with oil	Fruit	Human use
2206	Capsicum annuum L.	Capsicum annuum L.	Solanaceae	Not reported	Fruit	Human use
2208	Capsicum annuum L.	Capsicum annuum L.	Solanaceae	Not reported	Fruit	Human use
2210	Capsicum annuum L.	Capsicum annuum L.	Solanaceae	Not reported	Fruit	Human use
2218	Capsicum annuum L.	Capsicum annuum L.	Solanaceae	Cooked	Fruit	Human use
2221	Capsicum annuum L.	Capsicum annuum L.	Solanaceae	Cooked with oil	Fruit	Human use
3700	Capsicum annuum L.	Capsicum annuum L.	Solanaceae	Not reported	Fruit	Human use
2200	Carica papaya L.	Carica papaya L.	Caricaceae	Raw	Fruit	Human use
2205	Carica papaya L.	Carica papaya L.	Caricaceae	Raw	Fruit	Human use
3935	Carum carvi L.	Carum carvi L.	Apiaceae	Condiment	Fruit	Human use
3935	Carum carvi L.	Carum carvi L.	Apiaceae	Cooked	Fruit	Animal use
2192	Castanea sativa Mill.	Castanea sativa Mill.	Fagaceae	Cooked	Seed	Human use
2224	Celtis australis L.	Celtis australis L.	Cannabaceae	Raw	Fruit	Human use
2162	Ceratonia siliqua L.	Ceratonia siliqua L.	Fabaceae	Not reported	Seed paste	Human use
2162	Ceratonia siliqua L.	Ceratonia siliqua L.	Fabaceae	Not reported	Seed paste	Animal use
2189	Ceratonia siliqua L.	Ceratonia siliqua L.	Fabaceae	Not reported	Fruit	Human use
2189	Ceratonia siliqua L.	Ceratonia siliqua L.	Fabaceae	Not reported	Ground grain	Animal use
2190	Ceratonia siliqua L.	Ceratonia siliqua L.	Fabaceae	Raw	Fruit	Human use
2190	Ceratonia siliqua L.	Ceratonia siliqua L.	Fabaceae	Not reported	Fruit	Animal use
2191	Ceratonia siliqua L.	Ceratonia siliqua L.	Fabaceae	Not reported	Ground grain	Human use
2191	Ceratonia siliqua L.	Ceratonia siliqua L.	Fabaceae	Raw	Fruit	Animal use
2192	Ceratonia siliqua L.	Ceratonia siliqua L.	Fabaceae	Boiled in water	Fruit	Human use
2192	Ceratonia siliqua L.	Ceratonia siliqua L.	Fabaceae	Raw	Fruit	Animal use
2204	Ceratonia siliqua L.	Ceratonia siliqua L.	Fabaceae	Not reported	Ground grain	Human use
2204	Ceratonia siliqua L.	Ceratonia siliqua L.	Fabaceae	Not reported	Fruit	Animal use
2209	Ceratonia siliqua L.	Ceratonia siliqua L.	Fabaceae	Raw	Fruit	Animal use
2210	Ceratonia siliqua L.	Ceratonia siliqua L.	Fabaceae	Not reported	Ground grain	Human use
2210	Ceratonia siliqua L.	Ceratonia siliqua L.	Fabaceae	Raw	Fruit	Human use
2210	Ceratonia siliqua L.	Ceratonia siliqua L.	Fabaceae	Raw	Fruit	Animal use
2216	Ceratonia siliqua L.	Ceratonia siliqua L.	Fabaceae	Raw	Fruit	Animal use
2217	Ceratonia siliqua L.	Ceratonia siliqua L.	Fabaceae	Raw	Fruit	Animal use
2221	Ceratonia siliqua L.	Ceratonia siliqua L.	Fabaceae	Water-based beverage	Fruit	Human use
2221	Ceratonia siliqua L.	Ceratonia siliqua L.	Fabaceae	Raw	Fruit	Animal use
2222	Ceratonia siliqua L.	Ceratonia siliqua L.	Fabaceae	Raw	Fruit	Human use
2227	Ceratonia siliqua L.	Ceratonia siliqua L.	Fabaceae	Raw	Fruit	Human use
2227	Ceratonia siliqua L.	Ceratonia siliqua L.	Fabaceae	Raw	Fruit	Animal use
2229	Ceratonia siliqua L.	Ceratonia siliqua L.	Fabaceae	Not reported	Fruit	Human use
2229	Ceratonia siliqua L.	Ceratonia siliqua L.	Fabaceae	Raw	Fruit	Animal use
2229	Ceratonia siliqua L.	Ceratonia siliqua L.	Fabaceae	Not reported	Seed	Human use
3934	Ceratonia siliqua L.	Ceratonia siliqua L.	Fabaceae	Not reported	Fruit	Animal use
2219	Chenopodium murale L.	Chenopodiastrum murale (L.) S.Fuentes, Uotila & Borsch	Amaranthaceae	Not reported	Leaf	Human use
2191	Cicer arietinum L.	Cicer arietinum L.	Fabaceae	Boiled in water	Seed	Human use
2160	Cichorium endivia L. subsp. endivia	Cichorium endivia subsp. sativum Cout.	Asteraceae	Raw	Leaf	Human use
2185	Cichorium endivia L. subsp. endivia	Cichorium endivia subsp. sativum Cout.	Asteraceae	Raw	Leaf	Human use
2186	Cichorium endivia L. subsp. endivia	Cichorium endivia subsp. sativum Cout.	Asteraceae	Not reported	Old leaf	Animal use
2191	Cichorium endivia L. subsp. endivia	Cichorium endivia subsp. sativum Cout.	Asteraceae	Not reported	Leaf	Human use
2193	Cichorium endivia L. subsp. endivia	Cichorium endivia subsp. sativum Cout.	Asteraceae	Not reported	Leaf	Human use
2194	Cichorium endivia L. subsp. endivia	Cichorium endivia subsp. sativum Cout.	Asteraceae	Raw	Leaf	Human use
2200	Cichorium endivia L. subsp. endivia	Cichorium endivia subsp. sativum Cout.	Asteraceae	Not reported	Leaf	Human use
2202	Cichorium endivia L. subsp. endivia	Cichorium endivia subsp. sativum Cout.	Asteraceae	Raw	Leaf	Human use
2203	Cichorium endivia L. subsp. endivia	Cichorium endivia subsp. sativum Cout.	Asteraceae	Raw	Leaf	Human use
2204	Cichorium endivia L. subsp. endivia	Cichorium endivia subsp. sativum Cout.	Asteraceae	Raw	Leaf	Human use
2204	Cichorium endivia L. subsp. endivia	Cichorium endivia subsp. sativum Cout.	Asteraceae	Boiled in water	Leaf	Human use
2204	Cichorium endivia L. subsp. endivia	Cichorium endivia subsp. sativum Cout.	Asteraceae	Cooked with oil	Leaf	Human use
2205	Cichorium endivia L. subsp. endivia	Cichorium endivia subsp. sativum Cout.	Asteraceae	Not reported	Leaf	Human use
2208	Cichorium endivia L. subsp. endivia	Cichorium endivia subsp. sativum Cout.	Asteraceae	Not reported	Leaf	Human use
2216	Cichorium endivia L. subsp. endivia	Cichorium endivia subsp. sativum Cout.	Asteraceae	Raw	Leaf	Human use
2221	Cichorium endivia L. subsp. endivia	Cichorium endivia subsp. sativum Cout.	Asteraceae	Raw	Leaf	Human use
2228	Cichorium endivia L. subsp. endivia	Cichorium endivia subsp. sativum Cout.	Asteraceae	Boiled in water	Leaf	Human use
3700	Cichorium endivia L. subsp. endivia	Cichorium endivia subsp. sativum Cout.	Asteraceae	Raw	Leaf	Human use
2211	Cichorium intybus L.	Cichorium intybus L.	Asteraceae	Water-based beverage	Root	Human use
2226	Cichorium intybus L.	Cichorium intybus L.	Asteraceae	Water-based beverage	Root	Human use
3935	Cichorium intybus L.	Cichorium intybus L.	Asteraceae	Raw	Inflorescence	Human use
3952	Cichorium intybus L.	Cichorium intybus L.	Asteraceae	Raw	Leaf	Human use
3952	Cichorium intybus L.	Cichorium intybus L.	Asteraceae	Water-based beverage	Root	Human use
2194	Citrullus lanatus (Thunb.) Matsumara et Nakai	Citrullus lanatus (Thunb.) Matsum. & Nakai	Cucurbitaceae	Raw	Fruit	Human use
2200	Citrullus lanatus (Thunb.) Matsumara et Nakai	Citrullus lanatus (Thunb.) Matsum. & Nakai	Cucurbitaceae	Raw	Fruit	Human use
2206	Citrullus lanatus (Thunb.) Matsumara et Nakai	Citrullus lanatus (Thunb.) Matsum. & Nakai	Cucurbitaceae	Raw	Fruit	Human use
2210	Citrullus lanatus (Thunb.) Matsumara et Nakai	Citrullus lanatus (Thunb.) Matsum. & Nakai	Cucurbitaceae	Raw	Fruit	Human use
2212	Citrullus lanatus (Thunb.) Matsumara et Nakai	Citrullus lanatus (Thunb.) Matsum. & Nakai	Cucurbitaceae	Cooked with sugar	Mesocarp	Human use
2212	Citrullus lanatus (Thunb.) Matsumara et Nakai	Citrullus lanatus (Thunb.) Matsum. & Nakai	Cucurbitaceae	Cooked with sugar	Epicarp	Human use
2218	Citrullus lanatus (Thunb.) Matsumara et Nakai	Citrullus lanatus (Thunb.) Matsum. & Nakai	Cucurbitaceae	Raw	Fruit	Human use
3700	Citrullus lanatus (Thunb.) Matsumara et Nakai	Citrullus lanatus (Thunb.) Matsum. & Nakai	Cucurbitaceae	Raw	Fruit	Human use
3933	Citrullus lanatus (Thunb.) Matsumara et Nakai	Citrullus lanatus (Thunb.) Matsum. & Nakai	Cucurbitaceae	Raw	Fruit	Human use
3936	Citrullus lanatus (Thunb.) Matsumara et Nakai	Citrullus lanatus (Thunb.) Matsum. & Nakai	Cucurbitaceae	Raw	Fruit	Human use
2200	Citrus aurantiifolia (Christm.) Swingle	Citrus × aurantiifolia (Christm.) Swingle	Rutaceae	Not reported	Fruit	Human use
2206	Citrus aurantiifolia (Christm.) Swingle	Citrus × aurantiifolia (Christm.) Swingle	Rutaceae	Not reported	Fruit	Human use
2194	Citrus deliciosaTen.	Citrus × aurantiumf. deliciosa (Ten.) M.Hiroe	Rutaceae	Raw	Fruit	Human use
2195	Citrus deliciosaTen.	Citrus × aurantiumf. deliciosa (Ten.) M.Hiroe	Rutaceae	Raw	Fruit	Human use
2199	Citrus deliciosaTen.	Citrus × aurantiumf. deliciosa (Ten.) M.Hiroe	Rutaceae	Raw	Fruit	Human use
2200	Citrus deliciosaTen.	Citrus × aurantiumf. deliciosa (Ten.) M.Hiroe	Rutaceae	Raw	Fruit	Human use
2201	Citrus deliciosaTen.	Citrus × aurantiumf. deliciosa (Ten.) M.Hiroe	Rutaceae	Raw	Fruit	Human use
2202	Citrus deliciosaTen.	Citrus × aurantiumf. deliciosa (Ten.) M.Hiroe	Rutaceae	Raw	Fruit	Human use
2225	Citrus deliciosaTen.	Citrus × aurantiumf. deliciosa (Ten.) M.Hiroe	Rutaceae	Raw	Fruit	Human use
3936	Citrus deliciosaTen.	Citrus × aurantiumf. deliciosa (Ten.) M.Hiroe	Rutaceae	Raw	Fruit	Human use
2167	Citrus japonica Thunb.	Citrus japonica Thunb.	Rutaceae	Raw	Fruit	Human use
2193	Citrus japonica Thunb.	Citrus japonica Thunb.	Rutaceae	Raw	Fruit	Human use
2194	Citrus japonica Thunb.	Citrus japonica Thunb.	Rutaceae	Raw	Fruit	Human use
2200	Citrus japonica Thunb.	Citrus japonica Thunb.	Rutaceae	Raw	Fruit	Human use
2188	Citrus limon (L.) Burm.	Citrus × limon (L.) Osbeck	Rutaceae	Not reported	Fruit	Human use
2193	Citrus limon (L.) Burm.	Citrus × limon (L.) Osbeck	Rutaceae	Not reported	Fruit	Human use
2194	Citrus limon (L.) Burm.	Citrus × limon (L.) Osbeck	Rutaceae	Not reported	Fruit	Human use
2198	Citrus limon (L.) Burm.	Citrus × limon (L.) Osbeck	Rutaceae	Not reported	Fruit	Human use
2199	Citrus limon (L.) Burm.	Citrus × limon (L.) Osbeck	Rutaceae	Not reported	Fruit	Human use
2201	Citrus limon (L.) Burm.	Citrus × limon (L.) Osbeck	Rutaceae	Not reported	Fruit	Human use
2202	Citrus limon (L.) Burm.	Citrus × limon (L.) Osbeck	Rutaceae	Raw	Fruit	Human use
2206	Citrus limon (L.) Burm.	Citrus × limon (L.) Osbeck	Rutaceae	Not reported	Fruit	Human use
2218	Citrus limon (L.) Burm.	Citrus × limon (L.) Osbeck	Rutaceae	Not reported	Fruit	Human use
2225	Citrus limon (L.) Burm.	Citrus × limon (L.) Osbeck	Rutaceae	Not reported	Fruit	Human use
3936	Citrus limon (L.) Burm.	Citrus × limon (L.) Osbeck	Rutaceae	Not reported	Fruit	Human use
2199	Citrus paradisi Macfadyen in Hooker	Citrus × aurantium L.	Rutaceae	Raw	Fruit	Human use
2200	Citrus paradisi Macfadyen in Hooker	Citrus × aurantium L.	Rutaceae	Raw	Fruit	Human use
2206	Citrus paradisi Macfadyen in Hooker	Citrus × aurantium L.	Rutaceae	Raw	Fruit	Human use
2193	Citrus sinensis (L.) Osbeck	Citrus × aurantium L.	Rutaceae	Not reported	Fruit	Human use
2195	Citrus sinensis (L.) Osbeck	Citrus × aurantium L.	Rutaceae	Not reported	Fruit	Human use
2196	Citrus sinensis (L.) Osbeck	Citrus × aurantium L.	Rutaceae	Not reported	Fruit	Human use
2198	Citrus sinensis (L.) Osbeck	Citrus × aurantium L.	Rutaceae	Not reported	Fruit	Human use
2199	Citrus sinensis (L.) Osbeck	Citrus × aurantium L.	Rutaceae	Not reported	Fruit	Human use
2202	Citrus sinensis (L.) Osbeck	Citrus × aurantium L.	Rutaceae	Not reported	Fruit	Human use
2205	Citrus sinensis (L.) Osbeck	Citrus × aurantium L.	Rutaceae	Raw	Fruit	Human use
2216	Citrus sinensis (L.) Osbeck	Citrus × aurantium L.	Rutaceae	Raw	Fruit	Human use
2225	Citrus sinensis (L.) Osbeck	Citrus × aurantium L.	Rutaceae	Not reported	Fruit	Human use
2200	Cocos nucifera L.	Cocos nucifera L.	Arecaceae	Not reported	Fruit	Human use
2170	Convolvulus arvensis L.	Convolvulus arvensis L.	Convolvulaceae	Raw	Flower	Human use
2171	Convolvulus arvensis L.	Convolvulus arvensis L.	Convolvulaceae	Raw	Flower	Human use
2192	Convolvulus arvensis L.	Convolvulus arvensis L.	Convolvulaceae	Raw	Aerial part	Animal use
2163	Coriandrum sativum L.	Coriandrum sativum L.	Apiaceae	Raw	Leaf	Human use
2203	Craterellus cornucopioides (L.) Pers.		Cantarellaceae	Cooked with oil	Aerial part	Human use
2194	Craterellus lutescens (Fr.) Fr.		Cantarellaceae	Cooked with oil	Aerial part	Human use
2210	Craterellus lutescens (Fr.) Fr.		Cantarellaceae	Cooked with oil	Aerial part	Human use
2212	Crocus sativus L.	Crocus sativus L.	Iridaceae	Condiment	Style and/or stigma	Human use
2194	Cucumis melo L. var. flexuosus (L.) Pangalo	Cucumis melo L.	Cucurbitaceae	Raw	Fruit	Human use
2186	Cucumis melo L. var. melo	Cucumis melo L.	Cucurbitaceae	Raw	Fruit	Human use
2192	Cucumis melo L. var. melo	Cucumis melo L.	Cucurbitaceae	Cooked with sugar	Epicarp	Human use
2194	Cucumis melo L. var. melo	Cucumis melo L.	Cucurbitaceae	Raw	Fruit	Human use
2200	Cucumis melo L. var. melo	Cucumis melo L.	Cucurbitaceae	Raw	Fruit	Human use
2201	Cucumis melo L. var. melo	Cucumis melo L.	Cucurbitaceae	Raw	Fruit	Human use
2203	Cucumis melo L. var. melo	Cucumis melo L.	Cucurbitaceae	Raw	Fruit	Human use
2205	Cucumis melo L. var. melo	Cucumis melo L.	Cucurbitaceae	Not reported	Fruit	Human use
2206	Cucumis melo L. var. melo	Cucumis melo L.	Cucurbitaceae	Raw	Fruit	Human use
2210	Cucumis melo L. var. melo	Cucumis melo L.	Cucurbitaceae	Raw	Fruit	Human use
2212	Cucumis melo L. var. melo	Cucumis melo L.	Cucurbitaceae	Raw	Fruit	Human use
2216	Cucumis melo L. var. melo	Cucumis melo L.	Cucurbitaceae	Raw	Fruit	Human use
2217	Cucumis melo L. var. melo	Cucumis melo L.	Cucurbitaceae	Raw	Fruit	Human use
2218	Cucumis melo L. var. melo	Cucumis melo L.	Cucurbitaceae	Not reported	Fruit	Human use
2221	Cucumis melo L. var. melo	Cucumis melo L.	Cucurbitaceae	Raw	Fruit	Human use
2227	Cucumis melo L. var. melo	Cucumis melo L.	Cucurbitaceae	Raw	Fruit	Human use
3700	Cucumis melo L. var. melo	Cucumis melo L.	Cucurbitaceae	Raw	Fruit	Human use
3936	Cucumis melo L. var. melo	Cucumis melo L.	Cucurbitaceae	Raw	Fruit	Human use
2164	Cucumis sativus L.	Cucumis sativus L.	Cucurbitaceae	Raw	Fruit	Human use
2199	Cucumis sativus L.	Cucumis sativus L.	Cucurbitaceae	Raw	Fruit	Human use
2201	Cucumis sativus L.	Cucumis sativus L.	Cucurbitaceae	Raw	Fruit	Human use
2205	Cucumis sativus L.	Cucumis sativus L.	Cucurbitaceae	Raw	Fruit	Human use
2170	Cucurbita ficifolia C.D.Bouché in Verh.	Cucurbita ficifolia Bouché	Cucurbitaceae	Cooked with sugar	Fruit	Human use
2171	Cucurbita ficifolia C.D.Bouché in Verh.	Cucurbita ficifolia Bouché	Cucurbitaceae	Cooked with sugar	Fruit	Human use
2178	Cucurbita ficifolia C.D.Bouché in Verh.	Cucurbita ficifolia Bouché	Cucurbitaceae	Cooked with sugar	Fruit	Human use
2187	Cucurbita ficifolia C.D.Bouché in Verh.	Cucurbita ficifolia Bouché	Cucurbitaceae	Cooked with sugar	Fruit	Human use
2212	Cucurbita ficifolia C.D.Bouché in Verh.	Cucurbita ficifolia Bouché	Cucurbitaceae	Cooked with sugar	Fruit	Human use
2217	Cucurbita ficifolia C.D.Bouché in Verh.	Cucurbita ficifolia Bouché	Cucurbitaceae	Cooked with sugar	Fruit	Human use
2168	Cucurbita maxima Duch. in Lam.	Cucurbita maxima Duchesne	Cucurbitaceae	Cooked with sugar	Fruit	Human use
2169	Cucurbita maxima Duch. in Lam.	Cucurbita maxima Duchesne	Cucurbitaceae	Cooked with sugar	Fruit	Human use
2175	Cucurbita maxima Duch. in Lam.	Cucurbita maxima Duchesne	Cucurbitaceae	Boiled in water	Fruit	Human use
2176	Cucurbita maxima Duch. in Lam.	Cucurbita maxima Duchesne	Cucurbitaceae	Boiled in water	Fruit	Human use
2177	Cucurbita maxima Duch. in Lam.	Cucurbita maxima Duchesne	Cucurbitaceae	Boiled in water	Fruit	Human use
2178	Cucurbita maxima Duch. in Lam.	Cucurbita maxima Duchesne	Cucurbitaceae	Not reported	Fruit	Human use
2182	Cucurbita maxima Duch. in Lam.	Cucurbita maxima Duchesne	Cucurbitaceae	Not reported	Fruit	Human use
2193	Cucurbita maxima Duch. in Lam.	Cucurbita maxima Duchesne	Cucurbitaceae	Not reported	Fruit	Human use
2194	Cucurbita maxima Duch. in Lam.	Cucurbita maxima Duchesne	Cucurbitaceae	Boiled in water	Fruit	Human use
2196	Cucurbita maxima Duch. in Lam.	Cucurbita maxima Duchesne	Cucurbitaceae	Not reported	Fruit	Human use
2197	Cucurbita maxima Duch. in Lam.	Cucurbita maxima Duchesne	Cucurbitaceae	Not reported	Fruit	Human use
2198	Cucurbita maxima Duch. in Lam.	Cucurbita maxima Duchesne	Cucurbitaceae	Not reported	Fruit	Human use
2200	Cucurbita maxima Duch. in Lam.	Cucurbita maxima Duchesne	Cucurbitaceae	Not reported	Fruit	Human use
2201	Cucurbita maxima Duch. in Lam.	Cucurbita maxima Duchesne	Cucurbitaceae	Not reported	Fruit	Human use
2202	Cucurbita maxima Duch. in Lam.	Cucurbita maxima Duchesne	Cucurbitaceae	Not reported	Fruit	Human use
2205	Cucurbita maxima Duch. in Lam.	Cucurbita maxima Duchesne	Cucurbitaceae	Not reported	Fruit	Human use
2208	Cucurbita maxima Duch. in Lam.	Cucurbita maxima Duchesne	Cucurbitaceae	Boiled in water	Fruit	Human use
2210	Cucurbita maxima Duch. in Lam.	Cucurbita maxima Duchesne	Cucurbitaceae	Not reported	Fruit	Human use
2211	Cucurbita maxima Duch. in Lam.	Cucurbita maxima Duchesne	Cucurbitaceae	Not reported	Fruit	Human use
2211	Cucurbita maxima Duch. in Lam.	Cucurbita maxima Duchesne	Cucurbitaceae	Not reported	Fruit	Animal use
2212	Cucurbita maxima Duch. in Lam.	Cucurbita maxima Duchesne	Cucurbitaceae	Boiled in water	Fruit	Human use
2212	Cucurbita maxima Duch. in Lam.	Cucurbita maxima Duchesne	Cucurbitaceae	Boiled in water	Fruit	Animal use
2216	Cucurbita maxima Duch. in Lam.	Cucurbita maxima Duchesne	Cucurbitaceae	Boiled in water	Fruit	Human use
2217	Cucurbita maxima Duch. in Lam.	Cucurbita maxima Duchesne	Cucurbitaceae	Not reported	Fruit	Animal use
2218	Cucurbita maxima Duch. in Lam.	Cucurbita maxima Duchesne	Cucurbitaceae	Not reported	Fruit	Human use
3700	Cucurbita maxima Duch. in Lam.	Cucurbita maxima Duchesne	Cucurbitaceae	Not reported	Fruit	Human use
3700	Cucurbita maxima Duch. in Lam.	Cucurbita maxima Duchesne	Cucurbitaceae	Not reported	Fruit	Animal use
3936	Cucurbita maxima Duch. in Lam.	Cucurbita maxima Duchesne	Cucurbitaceae	Not reported	Fruit	Human use
3936	Cucurbita maxima Duch. in Lam.	Cucurbita maxima Duchesne	Cucurbitaceae	Not reported	Flower	Human use
3946	Cucurbita maxima Duch. in Lam.	Cucurbita maxima Duchesne	Cucurbitaceae	Not reported	Fruit	Human use
2164	Cucurbita pepo L. var. oblonga Link	Cucurbita pepo L.	Cucurbitaceae	Cooked with oil	Fruit	Human use
2193	Cucurbita pepo L. var. oblonga Link	Cucurbita pepo L.	Cucurbitaceae	Not reported	Fruit	Human use
2194	Cucurbita pepo L. var. oblonga Link	Cucurbita pepo L.	Cucurbitaceae	Not reported	Fruit	Human use
2199	Cucurbita pepo L. var. oblonga Link	Cucurbita pepo L.	Cucurbitaceae	Not reported	Fruit	Human use
2200	Cucurbita pepo L. var. oblonga Link	Cucurbita pepo L.	Cucurbitaceae	Not reported	Fruit	Human use
2201	Cucurbita pepo L. var. oblonga Link	Cucurbita pepo L.	Cucurbitaceae	Not reported	Fruit	Human use
2221	Cucurbita pepo L. var. oblonga Link	Cucurbita pepo L.	Cucurbitaceae	Not reported	Fruit	Human use
2224	Cucurbita pepo L. var. oblonga Link	Cucurbita pepo L.	Cucurbitaceae	Cooked with oil	Fruit	Human use
2225	Cucurbita pepo L. var. oblonga Link	Cucurbita pepo L.	Cucurbitaceae	Boiled in water	Fruit	Human use
2225	Cucurbita pepo L. var. oblonga Link	Cucurbita pepo L.	Cucurbitaceae	Cooked with oil	Fruit	Human use
2228	Cucurbita pepo L. var. oblonga Link	Cucurbita pepo L.	Cucurbitaceae	Boiled in water	Fruit	Human use
3936	Cucurbita pepo L. var. oblonga Link	Cucurbita pepo L.	Cucurbitaceae	Not reported	Fruit	Human use
3936	Cucurbita pepo L. var. oblonga Link	Cucurbita pepo L.	Cucurbitaceae	Not reported	Flower	Human use
2200	Curcuma longa L.	Curcuma longa L.	Zingiberaceae	Condiment	Root	Human use
2167	Cydonia oblonga Mill.	Cydonia oblonga Mill.	Rosaceae	Cooked with sugar	Fruit	Human use
2168	Cydonia oblonga Mill.	Cydonia oblonga Mill.	Rosaceae	Boiled in water	Fruit	Human use
2169	Cydonia oblonga Mill.	Cydonia oblonga Mill.	Rosaceae	Not reported	Fruit	Human use
2170	Cydonia oblonga Mill.	Cydonia oblonga Mill.	Rosaceae	Not reported	Fruit	Human use
2171	Cydonia oblonga Mill.	Cydonia oblonga Mill.	Rosaceae	Not reported	Fruit	Human use
2199	Cydonia oblonga Mill.	Cydonia oblonga Mill.	Rosaceae	Not reported	Fruit	Human use
2212	Cydonia oblonga Mill.	Cydonia oblonga Mill.	Rosaceae	Cooked with sugar	Fruit	Human use
2218	Cydonia oblonga Mill.	Cydonia oblonga Mill.	Rosaceae	Not reported	Fruit	Human use
2229	Cydonia oblonga Mill.	Cydonia oblonga Mill.	Rosaceae	Wine-based beverage	Fruit	Human use
3936	Cydonia oblonga Mill.	Cydonia oblonga Mill.	Rosaceae	Cooked with sugar	Fruit	Human use
2193	Cymbopogon citratus Stapf	Cymbopogon citratus (DC.) Stapf	Poaceae	Condiment	Stem	Human use
2193	Cynara cardunculus L.	Cynara cardunculus L.	Asteraceae	Not reported	Stem	Human use
2194	Cynara cardunculus L.	Cynara cardunculus L.	Asteraceae	Raw	Stem	Human use
2194	Cynara cardunculus L.	Cynara cardunculus L.	Asteraceae	Boiled in water	Stem	Human use
2182	Cynara scolymus L.	Cynara cardunculus subsp. cardunculus	Asteraceae	Not reported	Inflorescence	Human use
2184	Cynara scolymus L.	Cynara cardunculus subsp. cardunculus	Asteraceae	Curd	Inflorescence	Human use
2186	Cynara scolymus L.	Cynara cardunculus subsp. cardunculus	Asteraceae	Not reported	Aerial part	Animal use
2191	Cynara scolymus L.	Cynara cardunculus subsp. cardunculus	Asteraceae	Not reported	Inflorescence	Human use
2193	Cynara scolymus L.	Cynara cardunculus subsp. cardunculus	Asteraceae	Not reported	Inflorescence	Human use
2194	Cynara scolymus L.	Cynara cardunculus subsp. cardunculus	Asteraceae	Not reported	Inflorescence	Human use
2195	Cynara scolymus L.	Cynara cardunculus subsp. cardunculus	Asteraceae	Not reported	Inflorescence	Human use
2196	Cynara scolymus L.	Cynara cardunculus subsp. cardunculus	Asteraceae	Not reported	Inflorescence	Human use
2197	Cynara scolymus L.	Cynara cardunculus subsp. cardunculus	Asteraceae	Not reported	Inflorescence	Human use
2198	Cynara scolymus L.	Cynara cardunculus subsp. cardunculus	Asteraceae	Curd	Inflorescence	Human use
2199	Cynara scolymus L.	Cynara cardunculus subsp. cardunculus	Asteraceae	Not reported	Inflorescence	Human use
2200	Cynara scolymus L.	Cynara cardunculus subsp. cardunculus	Asteraceae	Not reported	Inflorescence	Human use
2201	Cynara scolymus L.	Cynara cardunculus subsp. cardunculus	Asteraceae	Not reported	Inflorescence	Human use
2202	Cynara scolymus L.	Cynara cardunculus subsp. cardunculus	Asteraceae	Not reported	Inflorescence	Human use
2204	Cynara scolymus L.	Cynara cardunculus subsp. cardunculus	Asteraceae	Cooked with oil	Inflorescence	Human use
2204	Cynara scolymus L.	Cynara cardunculus subsp. cardunculus	Asteraceae	Boiled in water	Inflorescence	Human use
2205	Cynara scolymus L.	Cynara cardunculus subsp. cardunculus	Asteraceae	Not reported	Inflorescence	Human use
2208	Cynara scolymus L.	Cynara cardunculus subsp. cardunculus	Asteraceae	Cooked with oil	Inflorescence	Human use
2208	Cynara scolymus L.	Cynara cardunculus subsp. cardunculus	Asteraceae	Cooked with oil	Inflorescence	Human use
2208	Cynara scolymus L.	Cynara cardunculus subsp. cardunculus	Asteraceae	Boiled in water	Inflorescence	Human use
2216	Cynara scolymus L.	Cynara cardunculus subsp. cardunculus	Asteraceae	Not reported	Inflorescence	Human use
2217	Cynara scolymus L.	Cynara cardunculus subsp. cardunculus	Asteraceae	Curd	Inflorescence	Human use
2220	Cynara scolymus L.	Cynara cardunculus subsp. cardunculus	Asteraceae	Not reported	Inflorescence	Human use
2221	Cynara scolymus L.	Cynara cardunculus subsp. cardunculus	Asteraceae	Not reported	Inflorescence	Human use
2227	Cynara scolymus L.	Cynara cardunculus subsp. cardunculus	Asteraceae	Not reported	Inflorescence	Human use
2228	Cynara scolymus L.	Cynara cardunculus subsp. cardunculus	Asteraceae	Cooked with oil	Inflorescence	Human use
2228	Cynara scolymus L.	Cynara cardunculus subsp. cardunculus	Asteraceae	Boiled in water	Bract	Human use
3700	Cynara scolymus L.	Cynara cardunculus subsp. cardunculus	Asteraceae	Boiled in water	Inflorescence	Human use
3700	Cynara scolymus L.	Cynara cardunculus subsp. cardunculus	Asteraceae	Boiled in water	Inflorescence	Human use
3700	Cynara scolymus L.	Cynara cardunculus subsp. cardunculus	Asteraceae	Cooked	Inflorescence	Human use
3700	Cynara scolymus L.	Cynara cardunculus subsp. cardunculus	Asteraceae	Cooked with oil	Inflorescence	Human use
3700	Cynara scolymus L.	Cynara cardunculus subsp. cardunculus	Asteraceae	Curd	Inflorescence	Human use
3700	Cynara scolymus L.	Cynara cardunculus subsp. cardunculus	Asteraceae	Water-based beverageRDENT	Not reported	Human use
3934	Cynara scolymus L.	Cynara cardunculus subsp. cardunculus	Asteraceae	Not reported	Inflorescence	Human use
2164	Daucus carota L. subsp. sativus (Hoffm.) Arcang.	Daucus carota subsp. Sativus (Hoffm.) Schübl. & G.Martens	Apiaceae	Raw	Root	Human use
2178	Daucus carota L. subsp. sativus (Hoffm.) Arcang.	Daucus carota subsp. Sativus (Hoffm.) Schübl. & G.Martens	Apiaceae	Not reported	Root	Human use
2193	Daucus carota L. subsp. sativus (Hoffm.) Arcang.	Daucus carota subsp. Sativus (Hoffm.) Schübl. & G.Martens	Apiaceae	Not reported	Root	Human use
2194	Daucus carota L. subsp. sativus (Hoffm.) Arcang.	Daucus carota subsp. Sativus (Hoffm.) Schübl. & G.Martens	Apiaceae	Not reported	Root	Human use
2196	Daucus carota L. subsp. sativus (Hoffm.) Arcang.	Daucus carota subsp. Sativus (Hoffm.) Schübl. & G.Martens	Apiaceae	Not reported	Root	Human use
2197	Daucus carota L. subsp. sativus (Hoffm.) Arcang.	Daucus carota subsp. Sativus (Hoffm.) Schübl. & G.Martens	Apiaceae	Not reported	Root	Human use
2198	Daucus carota L. subsp. sativus (Hoffm.) Arcang.	Daucus carota subsp. Sativus (Hoffm.) Schübl. & G.Martens	Apiaceae	Not reported	Root	Human use
2200	Daucus carota L. subsp. sativus (Hoffm.) Arcang.	Daucus carota subsp. Sativus (Hoffm.) Schübl. & G.Martens	Apiaceae	Not reported	Root	Human use
2201	Daucus carota L. subsp. sativus (Hoffm.) Arcang.	Daucus carota subsp. Sativus (Hoffm.) Schübl. & G.Martens	Apiaceae	Not reported	Root	Human use
2202	Daucus carota L. subsp. sativus (Hoffm.) Arcang.	Daucus carota subsp. Sativus (Hoffm.) Schübl. & G.Martens	Apiaceae	Not reported	Root	Human use
2205	Daucus carota L. subsp. sativus (Hoffm.) Arcang.	Daucus carota subsp. Sativus (Hoffm.) Schübl. & G.Martens	Apiaceae	Not reported	Root	Human use
2206	Daucus carota L. subsp. sativus (Hoffm.) Arcang.	Daucus carota subsp. Sativus (Hoffm.) Schübl. & G.Martens	Apiaceae	Not reported	Root	Human use
2210	Daucus carota L. subsp. sativus (Hoffm.) Arcang.	Daucus carota subsp. Sativus (Hoffm.) Schübl. & G.Martens	Apiaceae	Not reported	Root	Human use
2212	Daucus carota L. subsp. sativus (Hoffm.) Arcang.	Daucus carota subsp. Sativus (Hoffm.) Schübl. & G.Martens	Apiaceae	Not reported	Root	Human use
2217	Daucus carota L. subsp. sativus (Hoffm.) Arcang.	Daucus carota subsp. Sativus (Hoffm.) Schübl. & G.Martens	Apiaceae	Not reported	Full plant	Animal use
2218	Daucus carota L. subsp. sativus (Hoffm.) Arcang.	Daucus carota subsp. Sativus (Hoffm.) Schübl. & G.Martens	Apiaceae	Not reported	Root	Human use
2221	Daucus carota L. subsp. sativus (Hoffm.) Arcang.	Daucus carota subsp. Sativus (Hoffm.) Schübl. & G.Martens	Apiaceae	Boiled in water	Root	Human use
2221	Daucus carota L. subsp. sativus (Hoffm.) Arcang.	Daucus carota subsp. Sativus (Hoffm.) Schübl. & G.Martens	Apiaceae	Raw	Root	Human use
2228	Daucus carota L. subsp. sativus (Hoffm.) Arcang.	Daucus carota subsp. Sativus (Hoffm.) Schübl. & G.Martens	Apiaceae	Boiled in water	Root	Human use
3700	Daucus carota L. subsp. sativus (Hoffm.) Arcang.	Daucus carota subsp. Sativus (Hoffm.) Schübl. & G.Martens	Apiaceae	Not reported	Root	Animal use
3933	Daucus carota L. subsp. sativus (Hoffm.) Arcang.	Daucus carota subsp. Sativus (Hoffm.) Schübl. & G.Martens	Apiaceae	Not reported	Root	Human use
2192	Diospyros kaki Linn. f.	Diospyros kaki L. f.	Ebenaceae	Raw	Fruit	Human use
2198	Diospyros kaki Linn. f.	Diospyros kaki L. f.	Ebenaceae	Raw	Fruit	Human use
2201	Diospyros kaki Linn. f.	Diospyros kaki L. f.	Ebenaceae	Raw	Fruit	Human use
2218	Diospyros kaki Linn. f.	Diospyros kaki L. f.	Ebenaceae	Raw	Fruit	Human use
2224	Diospyros kaki Linn. f.	Diospyros kaki L. f.	Ebenaceae	Raw	Fruit	Human use
2161	Diplotaxis erucoides (L.) DC.	Diplotaxis erucoides (L.) DC.	Brassicaceae	Not reported	Not reported	Animal use
2174	Diplotaxis erucoides (L.) DC.	Diplotaxis erucoides (L.) DC.	Brassicaceae	Condiment	Flower and leaf	Human use
2229	Diplotaxis erucoides (L.) DC.	Diplotaxis erucoides (L.) DC.	Brassicaceae	Not reported	Aerial part	Animal use
2170	Eriobotrya japonica (Thunb.) Lindl.	Rhaphiolepis bibas (Lour.) Galasso & Banfi	Rosaceae	Raw	Fruit	Human use
2171	Eriobotrya japonica (Thunb.) Lindl.	Rhaphiolepis bibas (Lour.) Galasso & Banfi	Rosaceae	Raw	Fruit	Human use
2179	Eriobotrya japonica (Thunb.) Lindl.	Rhaphiolepis bibas (Lour.) Galasso & Banfi	Rosaceae	Raw	Fruit	Human use
2186	Eriobotrya japonica (Thunb.) Lindl.	Rhaphiolepis bibas (Lour.) Galasso & Banfi	Rosaceae	Raw	Fruit	Human use
2192	Eriobotrya japonica (Thunb.) Lindl.	Rhaphiolepis bibas (Lour.) Galasso & Banfi	Rosaceae	Raw	Fruit	Human use
2218	Eriobotrya japonica (Thunb.) Lindl.	Rhaphiolepis bibas (Lour.) Galasso & Banfi	Rosaceae	Raw	Fruit	Human use
2225	Eriobotrya japonica (Thunb.) Lindl.	Rhaphiolepis bibas (Lour.) Galasso & Banfi	Rosaceae	Raw	Fruit	Human use
2195	Eruca vesicaria (L.) Cav. subsp. sativa (Mill.) Thell. in Hegi	Eruca sativa Mill.	Brassicaceae	Raw	Leaf	Human use
2200	Eruca vesicaria (L.) Cav. subsp. sativa (Mill.) Thell. in Hegi	Eruca sativa Mill.	Brassicaceae	Raw	Leaf	Human use
2179	Ficus carica L.	Ficus carica L.	Moraceae	Raw	Infructescence	Human use
2180	Ficus carica L.	Ficus carica L.	Moraceae	Raw	Infructescence	Human use
2182	Ficus carica L.	Ficus carica L.	Moraceae	Raw	Infructescence	Human use
2187	Ficus carica L.	Ficus carica L.	Moraceae	Cooked with sugar	Infructescence	Human use
2190	Ficus carica L.	Ficus carica L.	Moraceae	Raw	Infructescence	Human use
2191	Ficus carica L.	Ficus carica L.	Moraceae	Raw	Infructescence	Human use
2192	Ficus carica L.	Ficus carica L.	Moraceae	Raw	Infructescence	Human use
2192	Ficus carica L.	Ficus carica L.	Moraceae	Cooked with sugar	Infructescence	Human use
2211	Ficus carica L.	Ficus carica L.	Moraceae	Cooked with sugar	Infructescence	Human use
2212	Ficus carica L.	Ficus carica L.	Moraceae	Air dried	Infructescence	Human use
2218	Ficus carica L.	Ficus carica L.	Moraceae	Raw	Infructescence	Human use
3934	Ficus carica L.	Ficus carica L.	Moraceae	Cooked with sugar	Infructescence	Human use
3934	Ficus carica L.	Ficus carica L.	Moraceae	Raw	Infructescence	Human use
3936	Ficus carica L.	Ficus carica L.	Moraceae	Raw	Infructescence	Human use
2168	Foeniculum vulgare Mill. subsp. piperitum (Ucria) Cout.	Foeniculum piperitum (Ucria) C. Presl	Apiaceae	Boiled in water	Bulb	Human use
2169	Foeniculum vulgare Mill. subsp. piperitum (Ucria) Cout.	Foeniculum piperitum (Ucria) C. Presl	Apiaceae	Boiled in water	Bulb	Human use
2184	Foeniculum vulgare Mill. subsp. piperitum (Ucria) Cout.	Foeniculum piperitum (Ucria) C. Presl	Apiaceae	Condiment	Stem with leaves/branches	Human use
2184	Foeniculum vulgare Mill. subsp. piperitum (Ucria) Cout.	Foeniculum piperitum (Ucria) C. Presl	Apiaceae	Condiment	Stem with leaves/branches	Human use
2192	Foeniculum vulgare Mill. subsp. piperitum (Ucria) Cout.	Foeniculum piperitum (Ucria) C. Presl	Apiaceae	Condiment	Stem with leaves/branches	Human use
2192	Foeniculum vulgare Mill. subsp. piperitum (Ucria) Cout.	Foeniculum piperitum (Ucria) C. Presl	Apiaceae	Condiment	Stem with leaves/branches	Human use
2197	Foeniculum vulgare Mill. subsp. piperitum (Ucria) Cout.	Foeniculum piperitum (Ucria) C. Presl	Apiaceae	Not reported	Bulb	Human use
2204	Foeniculum vulgare Mill. subsp. piperitum (Ucria) Cout.	Foeniculum piperitum (Ucria) C. Presl	Apiaceae	Raw	Young leaf	Human use
2210	Foeniculum vulgare Mill. subsp. piperitum (Ucria) Cout.	Foeniculum piperitum (Ucria) C. Presl	Apiaceae	Condiment	Stem with leaves/branches	Human use
2217	Foeniculum vulgare Mill. subsp. piperitum (Ucria) Cout.	Foeniculum piperitum (Ucria) C. Presl	Apiaceae	Condiment	Stem with leaves/branches	Human use
2219	Foeniculum vulgare Mill. subsp. piperitum (Ucria) Cout.	Foeniculum piperitum (Ucria) C. Presl	Apiaceae	Condiment	Flowering aerial part	Human use
2222	Foeniculum vulgare Mill. subsp. piperitum (Ucria) Cout.	Foeniculum piperitum (Ucria) C. Presl	Apiaceae	Condiment	Stem with leaves/branches	Human use
2224	Foeniculum vulgare Mill. subsp. piperitum (Ucria) Cout.	Foeniculum piperitum (Ucria) C. Presl	Apiaceae	Condiment	Stem with leaves/branches	Human use
2224	Foeniculum vulgare Mill. subsp. piperitum (Ucria) Cout.	Foeniculum piperitum (Ucria) C. Presl	Apiaceae	Condiment	Stem with leaves/branches	Human use
2225	Foeniculum vulgare Mill. subsp. piperitum (Ucria) Cout.	Foeniculum piperitum (Ucria) C. Presl	Apiaceae	Condiment	Flowering aerial part	Human use
2228	Foeniculum vulgare Mill. subsp. piperitum (Ucria) Cout.	Foeniculum piperitum (Ucria) C. Presl	Apiaceae	Raw	Young leaf	Human use
2228	Foeniculum vulgare Mill. subsp. piperitum (Ucria) Cout.	Foeniculum piperitum (Ucria) C. Presl	Apiaceae	Condiment	Stem with leaves/branches	Human use
3946	Foeniculum vulgare Mill. subsp. piperitum (Ucria) Cout.	Foeniculum piperitum (Ucria) C. Presl	Apiaceae	Condiment	Stem with leaves/branches	Human use
2178	Foeniculum vulgare Mill. subsp. vulgare		Apiaceae	Raw	Bulb	Not reported
2178	Foeniculum vulgare Mill. subsp. vulgare		Apiaceae	Boiled in water	Bulb	Human use
2193	Foeniculum vulgare Mill. subsp. vulgare		Apiaceae	Not reported	Bulb	Human use
2194	Foeniculum vulgare Mill. subsp. vulgare		Apiaceae	Not reported	Bulb	Human use
2196	Foeniculum vulgare Mill. subsp. vulgare		Apiaceae	Not reported	Bulb	Human use
2167	Fragaria × ananassaDuchesne	Fragaria × ananassa (Duchesne ex Weston) Duchesne ex Rozier	Rosaceae	Raw	Fruit	Human use
2199	Fragaria × ananassaDuchesne	Fragaria × ananassa (Duchesne ex Weston) Duchesne ex Rozier	Rosaceae	Raw	Fruit	Human use
2200	Fragaria × ananassaDuchesne	Fragaria × ananassa (Duchesne ex Weston) Duchesne ex Rozier	Rosaceae	Raw	Fruit	Human use
2201	Fragaria × ananassaDuchesne	Fragaria × ananassa (Duchesne ex Weston) Duchesne ex Rozier	Rosaceae	Raw	Fruit	Human use
2202	Fragaria × ananassaDuchesne	Fragaria × ananassa (Duchesne ex Weston) Duchesne ex Rozier	Rosaceae	Raw	Fruit	Human use
2205	Fragaria × ananassaDuchesne	Fragaria × ananassa (Duchesne ex Weston) Duchesne ex Rozier	Rosaceae	Raw	Fruit	Human use
2206	Fragaria × ananassaDuchesne	Fragaria × ananassa (Duchesne ex Weston) Duchesne ex Rozier	Rosaceae	Raw	Fruit	Human use
2208	Fragaria × ananassaDuchesne	Fragaria × ananassa (Duchesne ex Weston) Duchesne ex Rozier	Rosaceae	Cooked with sugar	Fruit	Human use
2189	Fragaria vesca L.	Fragaria vesca L.	Rosaceae	Raw	Fruit	Human use
2212	Glycyrrhiza glabra L.	Glycyrrhiza glabra L.	Fabaceae	Raw	Root	Human use
2163	Helianthus tuberosus L.	Helianthus tuberosus L.	Asteraceae	Boiled in water	Tubercle	Human use
2189	Helichrysum stoechas (L.) Moench	Helichrysum stoechas (L.) Moench	Asteraceae	Condiment	Leaf	Human use
2189	Helichrysum stoechas (L.) Moench	Helichrysum stoechas (L.) Moench	Asteraceae	Boiled in water	Leaf	Human use
2204	Hordeum vulgare L.	Hordeum vulgare L.	Poaceae	Not reported	Seed	Animal use
2204	Hordeum vulgare L.	Hordeum vulgare L.	Poaceae	Air dried	Aerial part	Animal use
2210	Hordeum vulgare L.	Hordeum vulgare L.	Poaceae	Water-based beverage	Ground grain	Human use
2212	Hordeum vulgare L.	Hordeum vulgare L.	Poaceae	Not reported	Seed	Human use
2217	Hordeum vulgare L.	Hordeum vulgare L.	Poaceae	Not reported	Seed	Animal use
2194	Ipomoea batatas Poir.	Ipomoea batatas (L.) Lam.	Convolvulaceae	Not reported	Tubercle	Human use
2199	Ipomoea batatas Poir.	Ipomoea batatas (L.) Lam.	Convolvulaceae	Not reported	Tubercle	Human use
2204	Ipomoea batatas Poir.	Ipomoea batatas (L.) Lam.	Convolvulaceae	Cooked	Tubercle	Human use
2218	Ipomoea batatas Poir.	Ipomoea batatas (L.) Lam.	Convolvulaceae	Cooked	Tubercle	Human use
2218	Ipomoea batatas Poir.	Ipomoea batatas (L.) Lam.	Convolvulaceae	Not reported	Tubercle	Animal use
2221	Ipomoea batatas Poir.	Ipomoea batatas (L.) Lam.	Convolvulaceae	Not reported	Tubercle	Human use
3700	Ipomoea batatas Poir.	Ipomoea batatas (L.) Lam.	Convolvulaceae	Cooked	Tubercle	Human use
3700	Ipomoea batatas Poir.	Ipomoea batatas (L.) Lam.	Convolvulaceae	Cooked with oil	Tubercle	Human use
3936	Juglans regia L.	Juglans regia L.	Juglandaceae	Not reported	Seed	Human use
2192	Lactarius deliciosus (L.) Gray		Russulaceae	Boiled in water	Aerial part	Human use
2160	Lactuca sativa L.	Lactuca sativa L.	Asteraceae	Raw	Leaf	Human use
2164	Lactuca sativa L.	Lactuca sativa L.	Asteraceae	Raw	Leaf	Human use
2168	Lactuca sativa L.	Lactuca sativa L.	Asteraceae	Raw	Leaf	Human use
2169	Lactuca sativa L.	Lactuca sativa L.	Asteraceae	Raw	Leaf	Human use
2173	Lactuca sativa L.	Lactuca sativa L.	Asteraceae	Raw	Leaf	Human use
2174	Lactuca sativa L.	Lactuca sativa L.	Asteraceae	Raw	Leaf	Human use
2178	Lactuca sativa L.	Lactuca sativa L.	Asteraceae	Raw	Leaf	Human use
2182	Lactuca sativa L.	Lactuca sativa L.	Asteraceae	Raw	Leaf	Human use
2185	Lactuca sativa L.	Lactuca sativa L.	Asteraceae	Raw	Leaf	Human use
2186	Lactuca sativa L.	Lactuca sativa L.	Asteraceae	Raw	Leaf	Human use
2186	Lactuca sativa L.	Lactuca sativa L.	Asteraceae	Raw	Old leaf	Animal use
2193	Lactuca sativa L.	Lactuca sativa L.	Asteraceae	Raw	Leaf	Human use
2194	Lactuca sativa L.	Lactuca sativa L.	Asteraceae	Raw	Leaf	Human use
2195	Lactuca sativa L.	Lactuca sativa L.	Asteraceae	Raw	Leaf	Human use
2196	Lactuca sativa L.	Lactuca sativa L.	Asteraceae	Not reported	Leaf	Human use
2198	Lactuca sativa L.	Lactuca sativa L.	Asteraceae	Not reported	Leaf	Human use
2199	Lactuca sativa L.	Lactuca sativa L.	Asteraceae	Not reported	Leaf	Human use
2200	Lactuca sativa L.	Lactuca sativa L.	Asteraceae	Raw	Leaf	Human use
2201	Lactuca sativa L.	Lactuca sativa L.	Asteraceae	Not reported	Leaf	Human use
2202	Lactuca sativa L.	Lactuca sativa L.	Asteraceae	Raw	Leaf	Human use
2203	Lactuca sativa L.	Lactuca sativa L.	Asteraceae	Raw	Leaf	Human use
2205	Lactuca sativa L.	Lactuca sativa L.	Asteraceae	Not reported	Leaf	Human use
2206	Lactuca sativa L.	Lactuca sativa L.	Asteraceae	Raw	Leaf	Human use
2210	Lactuca sativa L.	Lactuca sativa L.	Asteraceae	Raw	Leaf	Human use
2212	Lactuca sativa L.	Lactuca sativa L.	Asteraceae	Raw	Leaf	Human use
2216	Lactuca sativa L.	Lactuca sativa L.	Asteraceae	Raw	Leaf	Human use
2217	Lactuca sativa L.	Lactuca sativa L.	Asteraceae	Raw	Leaf	Human use
2218	Lactuca sativa L.	Lactuca sativa L.	Asteraceae	Not reported	Leaf	Human use
2220	Lactuca sativa L.	Lactuca sativa L.	Asteraceae	Raw	Leaf	Human use
2221	Lactuca sativa L.	Lactuca sativa L.	Asteraceae	Raw	Leaf	Human use
2226	Lactuca sativa L.	Lactuca sativa L.	Asteraceae	Not reported	Leaf	Human use
3700	Lactuca sativa L.	Lactuca sativa L.	Asteraceae	Raw	Leaf	Human use
3946	Lactuca sativa L.	Lactuca sativa L.	Asteraceae	Not reported	Leaf	Human use
2167	Laurus nobilis L.	Laurus nobilis L.	Lauraceae	Condiment	Leaf	Human use
2184	Laurus nobilis L.	Laurus nobilis L.	Lauraceae	Condiment	Leaf	Human use
2196	Laurus nobilis L.	Laurus nobilis L.	Lauraceae	Condiment	Leaf	Human use
2197	Laurus nobilis L.	Laurus nobilis L.	Lauraceae	Condiment	Leaf	Human use
2206	Laurus nobilis L.	Laurus nobilis L.	Lauraceae	Condiment	Leaf	Human use
2209	Laurus nobilis L.	Laurus nobilis L.	Lauraceae	Condiment	Leaf	Human use
2210	Laurus nobilis L.	Laurus nobilis L.	Lauraceae	Condiment	Leaf	Human use
2211	Laurus nobilis L.	Laurus nobilis L.	Lauraceae	Condiment	Leaf	Human use
2212	Laurus nobilis L.	Laurus nobilis L.	Lauraceae	Condiment	Leaf	Human use
2216	Laurus nobilis L.	Laurus nobilis L.	Lauraceae	Condiment	Leaf	Human use
2218	Laurus nobilis L.	Laurus nobilis L.	Lauraceae	Condiment	Leaf	Human use
2221	Laurus nobilis L.	Laurus nobilis L.	Lauraceae	Condiment	Leaf	Human use
2226	Laurus nobilis L.	Laurus nobilis L.	Lauraceae	Condiment	Leaf	Human use
3952	Lavandula dentata L.	Lavandula dentata L.	Lamiaceae	Not reported	Stem with leaves/branches	Animal use
2214	Lepidium draba L.	Lepidium draba L.	Brassicaceae	Condiment	Seed	Human use
3935	Lippia triphylla (L'Hér.) O. Kuntze	Aloysia citrodora Paláu	Verbenaceae	Water-based beverage	Leaf	Human use
2200	Litchi sinensis Sonner	Litchi chinensis subsp. chinensis	Sapindaceae	Raw	Fruit	Human use
2160	Malva sylvestris L.	Malva sylvestris L.	Malvaceae	Raw	Fruit	Human use
2214	Malva sylvestris L.	Malva sylvestris L.	Malvaceae	Not reported	Aerial part	Human use
2214	Malva sylvestris L.	Malva sylvestris L.	Malvaceae	Raw	Unripe whole fruit	Human use
2216	Malva sylvestris L.	Malva sylvestris L.	Malvaceae	Raw	Unripe whole fruit	Human use
2226	Malva sylvestris L.	Malva sylvestris L.	Malvaceae	Not reported	Aerial part	Animal use
2228	Malva sylvestris L.	Malva sylvestris L.	Malvaceae	Raw	Flower	Not reported
2232	Malva sylvestris L.	Malva sylvestris L.	Malvaceae	Boiled in water	Leaf	Human use
2200	Mangifera indicaL.	Mangifera indicaL.	Anacardiaceae	Raw	Fruit	Human use
2201	Mangifera indica L.	Mangifera indica L.	Anacardiaceae	Raw	Fruit	Human use
2200	Manihot esculenta Krantz	Manihot esculenta Crantz	Euphorbiaceae	Not reported	Root	Human use
2164	Medicago sativa L.	Medicago sativa L.	Fabaceae	Raw	Aerial part	Animal use
2182	Medicago sativa L.	Medicago sativa L.	Fabaceae	Raw	Aerial part	Animal use
2184	Medicago sativa L.	Medicago sativa L.	Fabaceae	Raw	Aerial part	Animal use
2184	Medicago sativa L.	Medicago sativa L.	Fabaceae	Air dried	Aerial part	Animal use
2186	Medicago sativa L.	Medicago sativa L.	Fabaceae	Air dried	Aerial part	Animal use
2209	Medicago sativa L.	Medicago sativa L.	Fabaceae	Not reported	Aerial part	Animal use
2210	Medicago sativa L.	Medicago sativa L.	Fabaceae	Not reported	Aerial part	Animal use
2212	Medicago sativa L.	Medicago sativa L.	Fabaceae	Not reported	Aerial part	Animal use
2217	Medicago sativa L.	Medicago sativa L.	Fabaceae	Not reported	Aerial part	Animal use
2218	Medicago sativa L.	Medicago sativa L.	Fabaceae	Not reported	Aerial part	Animal use
2229	Medicago sativa L.	Medicago sativa L.	Fabaceae	Not reported	Aerial part	Animal use
3700	Medicago sativa L.	Medicago sativa L.	Fabaceae	Not reported	Aerial part	Animal use
3934	Medicago sativa L.	Medicago sativa L.	Fabaceae	Not reported	Aerial part	Animal use
3946	Medicago sativa L.	Medicago sativa L.	Fabaceae	Raw	Aerial part	Animal use
2176	Mentha ×gentilis L.	Mentha arvensis L.	Lamiaceae	Water-based beverage	Leaf	Human use
2176	Mentha ×gentilis L.	Mentha arvensis L.	Lamiaceae	High-grade alcoholic beverage	Leaf	Human use
2177	Mentha ×gentilis L.	Mentha arvensis L.	Lamiaceae	Water-based beverage	Leaf	Human use
2177	Mentha ×gentilis L.	Mentha arvensis L.	Lamiaceae	High-grade alcoholic beverage	Leaf	Human use
2178	Mentha ×gentilis L.	Mentha arvensis L.	Lamiaceae	Water-based beverage	Leaf	Human use
2178	Mentha ×gentilis L.	Mentha arvensis L.	Lamiaceae	Not reported	Leaf	Human use
2196	Mentha ×gentilis L.	Mentha arvensis L.	Lamiaceae	Not reported	Leaf	Human use
2197	Mentha ×gentilis L.	Mentha arvensis L.	Lamiaceae	Not reported	Leaf	Human use
2198	Mentha ×gentilis L.	Mentha arvensis L.	Lamiaceae	Not reported	Leaf	Human use
2216	Mentha ×gentilis L.	Mentha arvensis L.	Lamiaceae	Condiment	Leaf	Human use
2217	Mentha ×gentilis L.	Mentha arvensis L.	Lamiaceae	Condiment	Leaf	Human use
2218	Mentha ×gentilis L.	Mentha arvensis L.	Lamiaceae	Condiment	Leaf	Human use
2224	Mentha ×gentilis L.	Mentha arvensis L.	Lamiaceae	Condiment	Leaf	Human use
2229	Mentha ×gentilis L.	Mentha arvensis L.	Lamiaceae	Condiment	Leaf	Human use
2163	Mesembryanthemum crystallinum L.	Mesembryanthemum crystallinum L.	Aizoaceae	Raw	Aerial part	Human use
2163	Mesembryanthemum crystallinum L.	Mesembryanthemum crystallinum L.	Aizoaceae	Not reported	Aerial part	Human use
2165	Mesembryanthemum crystallinum L.	Mesembryanthemum crystallinum L.	Aizoaceae	Condiment	Aerial part	Human use
2192	Mespilus germanica L.	Crataegus germanica (L.) Kuntze	Rosaceae	Raw	Fruit	Human use
2163	Montia fontana L.	Montia fontana L.	Portulacaceae	Raw	Aerial part	Human use
2165	Montia fontana L.	Montia fontana L.	Portulacaceae	Raw	Aerial part	Human use
2199	Musa ×paradisiaca L.	Musa × paradisiaca L.	Musaceae	Raw	Fruit	Human use
2200	Musa ×paradisiaca L.	Musa × paradisiaca L.	Musaceae	Raw	Fruit	Human use
2200	Musa acuminata Colla	Musa acuminata Colla	Musaceae	Not reported	Fruit	Human use
2201	Musa acuminata Colla	Musa acuminata Colla	Musaceae	Raw	Fruit	Human use
2226	Muscari neglectum Guss. ex Ten.	Muscari neglectum Guss. ex Ten.	Asparagaceae	Raw	Flower	Human use
2165	Ocimum basilicum L.	Ocimum basilicum L.	Lamiaceae	Raw	Flower and leaf	Human use
2215	Ocimum basilicum L.	Ocimum basilicum L.	Lamiaceae	Not reported	Leaf	Human use
2217	Ocimum basilicum L.	Ocimum basilicum L.	Lamiaceae	Condiment	Leaf	Human use
2217	Ocimum basilicum L.	Ocimum basilicum L.	Lamiaceae	Cooked with oil	Leaf	Human use
2218	Ocimum basilicum L.	Ocimum basilicum L.	Lamiaceae	Not reported	Leaf	Human use
2226	Ocimum basilicum L.	Ocimum basilicum L.	Lamiaceae	Not reported	Leaf	Human use
2227	Ocimum basilicum L.	Ocimum basilicum L.	Lamiaceae	Not reported	Leaf	Human use
2228	Ocimum basilicum L.	Ocimum basilicum L.	Lamiaceae	Not reported	Leaf	Human use
2187	Olea europaea L. subsp. europaea var. europaea	Olea europaea subsp. europaea	Oleaceae	Brine preserved	Fruit	Human use
2189	Olea europaea L. subsp. europaea var. europaea	Olea europaea subsp. europaea	Oleaceae	Brine preserved	Fruit	Human use
2189	Olea europaea L. subsp. europaea var. europaea	Olea europaea subsp. europaea	Oleaceae	Not reported	Fruit	Human use
2192	Olea europaea L. subsp. europaea var. europaea	Olea europaea subsp. europaea	Oleaceae	Raw	Fruit	Animal use
2208	Olea europaea L. subsp. europaea var. europaea	Olea europaea subsp. europaea	Oleaceae	Brine preserved	Fruit	Human use
2189	Opuntia maxima Mill.	Opuntia maxima Mill.	Cactaceae	Raw	Fruit	Human use
2190	Opuntia maxima Mill.	Opuntia maxima Mill.	Cactaceae	Raw	Fruit	Human use
2211	Opuntia maxima Mill.	Opuntia maxima Mill.	Cactaceae	Raw	Fruit	Human use
2213	Opuntia maxima Mill.	Opuntia maxima Mill.	Cactaceae	Raw	Fruit	Human use
2218	Opuntia maxima Mill.	Opuntia maxima Mill.	Cactaceae	Raw	Fruit	Human use
2224	Opuntia maxima Mill.	Opuntia maxima Mill.	Cactaceae	Raw	Fruit	Human use
2191	Origanum majorana L.	Origanum majorana L.	Lamiaceae	Condiment	Stem with leaves/branches	Human use
2226	Origanum majorana L.	Origanum majorana L.	Lamiaceae	Condiment	Stem with leaves/branches	Human use
2189	Origanum vulgare L.	Origanum vulgare L.	Lamiaceae	Condiment	Stem with leaves/branches	Human use
2190	Origanum vulgare L.	Origanum vulgare L.	Lamiaceae	Condiment	Leaf	Human use
2207	Origanum vulgare L.	Origanum vulgare L.	Lamiaceae	Condiment	Leaf	Human use
2228	Origanum vulgare L.	Origanum vulgare L.	Lamiaceae	Condiment	Leaf	Human use
2229	Origanum vulgare L.	Origanum vulgare L.	Lamiaceae	Condiment	Stem with leaves/branches	Human use
3952	Origanum vulgare L.	Origanum vulgare L.	Lamiaceae	Condiment	Leaf	Human use
2216	Oryza sativa L.	Oryza sativa L.	Poaceae	Boiled in water	Seed	Human use
2200	Passiflora edulis Sims	Passiflora edulis Sims	PassiFloweraceae	Raw	Fruit	Human use
2178	Pastinaca sativa L. var. hortensis Ehrh.		Apiaceae	Not reported	Root	Human use
2193	Pastinaca sativa L. var. hortensis Ehrh.		Apiaceae	Not reported	Root	Human use
2200	Pastinaca sativa L. var. hortensis Ehrh.		Apiaceae	Not reported	Not reported	Human use
2205	Pastinaca sativa L. var. hortensis Ehrh.		Apiaceae	Not reported	Root	Human use
2227	Pastinaca sativa L. var. hortensis Ehrh.		Apiaceae	Not reported	Root	Human use
2199	Persea gratissima Gaertn. f.	Persea americana Mill.	Lauraceae	Raw	Fruit	Human use
2200	Persea gratissima Gaertn. f.	Persea americana Mill.	Lauraceae	Raw	Fruit	Human use
2201	Persea gratissima Gaertn. f.	Persea americana Mill.	Lauraceae	Raw	Fruit	Human use
2205	Persea gratissima Gaertn. f.	Persea americana Mill.	Lauraceae	Raw	Fruit	Human use
2207	Persea gratissima Gaertn. f.	Persea americana Mill.	Lauraceae	Raw	Fruit	Human use
2167	Petroselinum crispum (Mill.) Hill	Petroselinum crispum (Mill.) Fuss	Apiaceae	Condiment	Leaf	Human use
2178	Petroselinum crispum (Mill.) Hill	Petroselinum crispum (Mill.) Fuss	Apiaceae	Condiment	Leaf	Human use
2180	Petroselinum crispum (Mill.) Hill	Petroselinum crispum (Mill.) Fuss	Apiaceae	Not reported	Leaf	Human use
2193	Petroselinum crispum (Mill.) Hill	Petroselinum crispum (Mill.) Fuss	Apiaceae	Not reported	Aerial part	Human use
2196	Petroselinum crispum (Mill.) Hill	Petroselinum crispum (Mill.) Fuss	Apiaceae	Not reported	Leaf	Human use
2197	Petroselinum crispum (Mill.) Hill	Petroselinum crispum (Mill.) Fuss	Apiaceae	Not reported	Leaf	Human use
2198	Petroselinum crispum (Mill.) Hill	Petroselinum crispum (Mill.) Fuss	Apiaceae	Not reported	Aerial part	Human use
2200	Petroselinum crispum (Mill.) Hill	Petroselinum crispum (Mill.) Fuss	Apiaceae	Not reported	Leaf	Human use
2201	Petroselinum crispum (Mill.) Hill	Petroselinum crispum (Mill.) Fuss	Apiaceae	Not reported	Leaf	Human use
2202	Petroselinum crispum (Mill.) Hill	Petroselinum crispum (Mill.) Fuss	Apiaceae	Not reported	Leaf	Human use
2218	Petroselinum crispum (Mill.) Hill	Petroselinum crispum (Mill.) Fuss	Apiaceae	Not reported	Leaf	Human use
2221	Petroselinum crispum (Mill.) Hill	Petroselinum crispum (Mill.) Fuss	Apiaceae	Condiment	Leaf	Human use
3700	Petroselinum crispum (Mill.) Hill	Petroselinum crispum (Mill.) Fuss	Apiaceae	Condiment	Leaf	Human use
3700	Petroselinum crispum (Mill.) Hill	Petroselinum crispum (Mill.) Fuss	Apiaceae	Condiment	Seed	Human use
3700	Petroselinum crispum (Mill.) Hill	Petroselinum crispum (Mill.) Fuss	Apiaceae	Condiment	Root	Human use
3936	Petroselinum crispum (Mill.) Hill	Petroselinum crispum (Mill.) Fuss	Apiaceae	Not reported	Leaf	Human use
2164	Phaseolus vulgaris L.	Phaseolus vulgaris L.	Fabaceae	Boiled in water	Fruit	Human use
2174	Phaseolus vulgaris L.	Phaseolus vulgaris L.	Fabaceae	Boiled in water and oil	Seed	Human use
2179	Phaseolus vulgaris L.	Phaseolus vulgaris L.	Fabaceae	Boiled in water	Fruit	Human use
2186	Phaseolus vulgaris L.	Phaseolus vulgaris L.	Fabaceae	Not reported	Fruit	Human use
2190	Phaseolus vulgaris L.	Phaseolus vulgaris L.	Fabaceae	Not reported	Fruit	Human use
2191	Phaseolus vulgaris L.	Phaseolus vulgaris L.	Fabaceae	Not reported	Seed	Human use
2193	Phaseolus vulgaris L.	Phaseolus vulgaris L.	Fabaceae	Not reported	Fruit	Human use
2194	Phaseolus vulgaris L.	Phaseolus vulgaris L.	Fabaceae	Boiled in water	Seed	Human use
2199	Phaseolus vulgaris L.	Phaseolus vulgaris L.	Fabaceae	Not reported	Fruit	Human use
2200	Phaseolus vulgaris L.	Phaseolus vulgaris L.	Fabaceae	Not reported	Fruit	Human use
2202	Phaseolus vulgaris L.	Phaseolus vulgaris L.	Fabaceae	Not reported	Seed	Human use
2203	Phaseolus vulgaris L.	Phaseolus vulgaris L.	Fabaceae	Not reported	Fruit	Human use
2206	Phaseolus vulgaris L.	Phaseolus vulgaris L.	Fabaceae	Not reported	Fruit	Human use
2212	Phaseolus vulgaris L.	Phaseolus vulgaris L.	Fabaceae	Boiled in water	Fruit	Human use
2216	Phaseolus vulgaris L.	Phaseolus vulgaris L.	Fabaceae	Not reported	Seed	Human use
2217	Phaseolus vulgaris L.	Phaseolus vulgaris L.	Fabaceae	Not reported	Seed	Human use
2218	Phaseolus vulgaris L.	Phaseolus vulgaris L.	Fabaceae	Boiled in water	Seed	Human use
2221	Phaseolus vulgaris L.	Phaseolus vulgaris L.	Fabaceae	Boiled in water	Seed	Human use
2226	Phaseolus vulgaris L.	Phaseolus vulgaris L.	Fabaceae	Boiled in water	Seed	Human use
3700	Phaseolus vulgaris L.	Phaseolus vulgaris L.	Fabaceae	Not reported	Fruit	Human use
2200	Phoenix dactylifera L.	Phoenix dactylifera L.	Arecaceae	Raw	Fruit	Human use
2212	Piper nigrum L.	Piper nigrum L.	Piperaceae	Condiment	Fruit	Human use
2214	Pistacia lentiscus L.	Pistacia lentiscus L.	Anacardiaceae	Condiment	Leaf	Human use
2214	Pistacia lentiscus L.	Pistacia lentiscus L.	Anacardiaceae	Not reported	Leaf	Human use
2214	Pistacia lentiscus L.	Pistacia lentiscus L.	Anacardiaceae	High-grade alcoholic beverage	Leaf	Human use
2178	Pisum sativum L.	Lathyrus oleraceus Lam.	Fabaceae	Not reported	Seed	Human use
2190	Pisum sativum L.	Lathyrus oleraceus Lam.	Fabaceae	Not reported	Seed	Human use
2193	Pisum sativum L.	Lathyrus oleraceus Lam.	Fabaceae	Not reported	Seed	Human use
2194	Pisum sativum L.	Lathyrus oleraceus Lam.	Fabaceae	Not reported	Seed	Human use
2200	Pisum sativum L.	Lathyrus oleraceus Lam.	Fabaceae	Not reported	Seed	Human use
2205	Pisum sativum L.	Lathyrus oleraceus Lam.	Fabaceae	Boiled in water	Fruit	Human use
2206	Pisum sativum L.	Lathyrus oleraceus Lam.	Fabaceae	Not reported	Seed	Human use
2208	Pisum sativum L.	Lathyrus oleraceus Lam.	Fabaceae	Boiled in water	Seed	Human use
2218	Pisum sativum L.	Lathyrus oleraceus Lam.	Fabaceae	Not reported	Seed	Human use
3700	Pisum sativum L.	Lathyrus oleraceus Lam.	Fabaceae	Air dried	Seed	Human use
2203	Pleurotus ostreatus (Jacq.) P. Kumm.		Pleurotaceae	Cooked with oil	Aerial part	Human use
2160	Portulaca oleracea L.	Portulaca oleracea L.	Portulacaceae	Raw	Aerial part	Human use
2161	Portulaca oleracea L.	Portulaca oleracea L.	Portulacaceae	Raw	Aerial part	Human use
2163	Portulaca oleracea L.	Portulaca oleracea L.	Portulacaceae	Raw	Aerial part	Human use
2162	Portulaca oleracea L.	Portulaca oleracea L.	Portulacaceae	Raw	Aerial part	Animal use
2172	Portulaca oleracea L.	Portulaca oleracea L.	Portulacaceae	Raw	Aerial part	Human use
2175	Portulaca oleracea L.	Portulaca oleracea L.	Portulacaceae	Boiled in water	Aerial part	Human use
2184	Portulaca oleracea L.	Portulaca oleracea L.	Portulacaceae	Raw	Leaf	Human use
2204	Portulaca oleracea L.	Portulaca oleracea L.	Portulacaceae	Raw	Aerial part	Human use
2208	Portulaca oleracea L.	Portulaca oleracea L.	Portulacaceae	Raw	Aerial part	Human use
2210	Portulaca oleracea L.	Portulaca oleracea L.	Portulacaceae	Raw	Leaf	Human use
2211	Portulaca oleracea L.	Portulaca oleracea L.	Portulacaceae	Raw	Aerial part	Human use
2215	Portulaca oleracea L.	Portulaca oleracea L.	Portulacaceae	Raw	Leaf	Human use
2216	Portulaca oleracea L.	Portulaca oleracea L.	Portulacaceae	Not reported	Leaf	Human use
2217	Portulaca oleracea L.	Portulaca oleracea L.	Portulacaceae	Water-based beverage	Aerial part	Human use
2217	Portulaca oleracea L.	Portulaca oleracea L.	Portulacaceae	Not reported	Aerial part	Animal use
2218	Portulaca oleracea L.	Portulaca oleracea L.	Portulacaceae	Cooked with oil	Leaf	Human use
2219	Portulaca oleracea L.	Portulaca oleracea L.	Portulacaceae	Raw	Aerial part	Human use
2221	Portulaca oleracea L.	Portulaca oleracea L.	Portulacaceae	Not reported	Leaf	Human use
2224	Portulaca oleracea L.	Portulaca oleracea L.	Portulacaceae	Not reported	Leaf	Human use
2226	Portulaca oleracea L.	Portulaca oleracea L.	Portulacaceae	Not reported	Leaf	Human use
2231	Portulaca oleracea L.	Portulaca oleracea L.	Portulacaceae	Not reported	Seed	Animal use
3933	Portulaca oleracea L.	Portulaca oleracea L.	Portulacaceae	Not reported	Aerial part	Animal use
3934	Portulaca oleracea L.	Portulaca oleracea L.	Portulacaceae	Raw	Leaf	Human use
3936	Portulaca oleracea L.	Portulaca oleracea L.	Portulacaceae	Raw	Aerial part	Animal use
3939	Portulaca oleracea L.	Portulaca oleracea L.	Portulacaceae	Not reported	Aerial part	Animal use
3946	Portulaca oleracea L.	Portulaca oleracea L.	Portulacaceae	Not reported	Aerial part	Human use
3946	Portulaca oleracea L.	Portulaca oleracea L.	Portulacaceae	Raw	Aerial part	Animal use
2179	Prunus armeniaca L.	Prunus armeniaca L.	Rosaceae	Raw	Fruit	Human use
2186	Prunus armeniaca L.	Prunus armeniaca L.	Rosaceae	Raw	Fruit	Human use
2217	Prunus armeniaca L.	Prunus armeniaca L.	Rosaceae	Cooked with sugar	Fruit	Human use
2218	Prunus armeniaca L.	Prunus armeniaca L.	Rosaceae	Raw	Fruit	Human use
2225	Prunus armeniaca L.	Prunus armeniaca L.	Rosaceae	Raw	Fruit	Human use
2179	Prunus avium (L.) L.	Prunus avium (L.) L.	Rosaceae	Raw	Fruit	Human use
2187	Prunus avium (L.) L.	Prunus avium (L.) L.	Rosaceae	Water-based beverageRDENT	Fruit	Human use
2187	Prunus avium (L.) L.	Prunus avium (L.) L.	Rosaceae	Cooked with sugar	Fruit	Human use
2188	Prunus avium (L.) L.	Prunus avium (L.) L.	Rosaceae	Raw	Fruit	Human use
2189	Prunus avium (L.) L.	Prunus avium (L.) L.	Rosaceae	Raw	Fruit	Human use
2189	Prunus avium (L.) L.	Prunus avium (L.) L.	Rosaceae	Water-based beverageRDENT	Fruit	Human use
2189	Prunus avium (L.) L.	Prunus avium (L.) L.	Rosaceae	Preserved in liquor	Fruit	Human use
2191	Prunus avium (L.) L.	Prunus avium (L.) L.	Rosaceae	Water-based beverageRDENT	Fruit	Human use
2192	Prunus avium (L.) L.	Prunus avium (L.) L.	Rosaceae	Raw	Fruit	Human use
2192	Prunus avium (L.) L.	Prunus avium (L.) L.	Rosaceae	Air dried	Fruit	Human use
2200	Prunus avium (L.) L.	Prunus avium (L.) L.	Rosaceae	Raw	Fruit	Human use
2206	Prunus avium (L.) L.	Prunus avium (L.) L.	Rosaceae	Raw	Fruit	Human use
2208	Prunus avium (L.) L.	Prunus avium (L.) L.	Rosaceae	Raw	Fruit	Human use
2218	Prunus avium (L.) L.	Prunus avium (L.) L.	Rosaceae	Raw	Fruit	Human use
2225	Prunus avium (L.) L.	Prunus avium (L.) L.	Rosaceae	Raw	Fruit	Human use
2228	Prunus avium (L.) L.	Prunus avium (L.) L.	Rosaceae	Raw	Flower	Human use
3700	Prunus avium (L.) L.	Prunus avium (L.) L.	Rosaceae	Wine-based beverage	Fruit	Human use
3939	Prunus avium (L.) L.	Prunus avium (L.) L.	Rosaceae	Raw	Fruit	Human use
2204	Prunus cerasifera Ehrh.	Prunus cerasifera Ehrh.	Rosaceae	Raw	Fruit	Human use
2216	Prunus cerasifera Ehrh.	Prunus cerasifera Ehrh.	Rosaceae	Raw	Fruit	Human use
2188	Prunus domestica L.	Prunus domestica L.	Rosaceae	Raw	Fruit	Human use
2200	Prunus domestica L.	Prunus domestica L.	Rosaceae	Raw	Fruit	Human use
2203	Prunus domestica L.	Prunus domestica L.	Rosaceae	Raw	Fruit	Human use
2205	Prunus domestica L.	Prunus domestica L.	Rosaceae	Raw	Fruit	Human use
2211	Prunus domestica L.	Prunus domestica L.	Rosaceae	Cooked with sugar	Fruit	Human use
2212	Prunus domestica L.	Prunus domestica L.	Rosaceae	Cooked with sugar	Fruit	Human use
2212	Prunus domestica L.	Prunus domestica L.	Rosaceae	Raw	Fruit	Human use
2218	Prunus domestica L.	Prunus domestica L.	Rosaceae	Raw	Fruit	Human use
2225	Prunus domestica L.	Prunus domestica L.	Rosaceae	Raw	Fruit	Human use
3939	Prunus domestica L.	Prunus domestica L.	Rosaceae	Raw	Fruit	Human use
2188	Prunus dulcis (Mill.) Weeb.	Prunus amygdalus Batsch	Rosaceae	Raw	Fruit	Human use
2190	Prunus dulcis (Mill.) Weeb.	Prunus amygdalus Batsch	Rosaceae	Boiled in water	Fruit	Human use
3936	Prunus dulcis (Mill.) Weeb.	Prunus amygdalus Batsch	Rosaceae	Raw	Fruit	Human use
2170	Prunus persica (L.) Batsch	Prunus persica (L.) Batsch	Rosaceae	Raw	Fruit	Human use
2171	Prunus persica (L.) Batsch	Prunus persica (L.) Batsch	Rosaceae	Raw	Fruit	Human use
2179	Prunus persica (L.) Batsch	Prunus persica (L.) Batsch	Rosaceae	Raw	Fruit	Human use
2187	Prunus persica (L.) Batsch	Prunus persica (L.) Batsch	Rosaceae	Cooked with sugar	Fruit	Human use
2188	Prunus persica (L.) Batsch	Prunus persica (L.) Batsch	Rosaceae	Raw	Fruit	Human use
2189	Prunus persica (L.) Batsch	Prunus persica (L.) Batsch	Rosaceae	Cooked with sugar	Fruit	Human use
2192	Prunus persica (L.) Batsch	Prunus persica (L.) Batsch	Rosaceae	Raw	Fruit	Human use
2192	Prunus persica (L.) Batsch	Prunus persica (L.) Batsch	Rosaceae	Cooked with sugar	Fruit	Human use
2194	Prunus persica (L.) Batsch	Prunus persica (L.) Batsch	Rosaceae	Raw	Fruit	Human use
2200	Prunus persica (L.) Batsch	Prunus persica (L.) Batsch	Rosaceae	Raw	Fruit	Human use
2202	Prunus persica (L.) Batsch	Prunus persica (L.) Batsch	Rosaceae	Raw	Fruit	Human use
2205	Prunus persica (L.) Batsch	Prunus persica (L.) Batsch	Rosaceae	Not reported	Fruit	Human use
2208	Prunus persica (L.) Batsch	Prunus persica (L.) Batsch	Rosaceae	Cooked with sugar	Fruit	Human use
2210	Prunus persica (L.) Batsch	Prunus persica (L.) Batsch	Rosaceae	Not reported	Fruit	Human use
2211	Prunus persica (L.) Batsch	Prunus persica (L.) Batsch	Rosaceae	Not reported	Fruit	Human use
2212	Prunus persica (L.) Batsch	Prunus persica (L.) Batsch	Rosaceae	Cooked with sugar	Fruit	Human use
2212	Prunus persica (L.) Batsch	Prunus persica (L.) Batsch	Rosaceae	Raw	Fruit	Human use
2217	Prunus persica (L.) Batsch	Prunus persica (L.) Batsch	Rosaceae	Cooked with sugar	Fruit	Human use
2218	Prunus persica (L.) Batsch	Prunus persica (L.) Batsch	Rosaceae	Not reported	Fruit	Human use
2219	Prunus persica (L.) Batsch	Prunus persica (L.) Batsch	Rosaceae	Not reported	Fruit	Human use
2225	Prunus persica (L.) Batsch	Prunus persica (L.) Batsch	Rosaceae	Raw	Fruit	Human use
3939	Prunus persica (L.) Batsch	Prunus persica (L.) Batsch	Rosaceae	Raw	Fruit	Human use
2212	Prunus spinosa L.	Prunus spinosa L.	Rosaceae	High-grade alcoholic beverage	Fruit	Human use
2200	Psidium guajava L.	Psidium guajava L.	Myrtaceae	Raw	Fruit	Human use
2175	Punica granatum L.	Punica granatum L.	Lythraceae	Raw	Fruit	Human use
2176	Punica granatum L.	Punica granatum L.	Lythraceae	Raw	Fruit	Human use
2177	Punica granatum L.	Punica granatum L.	Lythraceae	Raw	Fruit	Human use
2179	Punica granatum L.	Punica granatum L.	Lythraceae	Raw	Fruit	Human use
2182	Punica granatum L.	Punica granatum L.	Lythraceae	Raw	Fruit	Human use
2188	Punica granatum L.	Punica granatum L.	Lythraceae	Raw	Fruit	Human use
2190	Punica granatum L.	Punica granatum L.	Lythraceae	Raw	Fruit	Human use
2199	Punica granatum L.	Punica granatum L.	Lythraceae	Raw	Fruit	Human use
2200	Punica granatum L.	Punica granatum L.	Lythraceae	Raw	Fruit	Human use
2201	Punica granatum L.	Punica granatum L.	Lythraceae	Raw	Fruit	Human use
2206	Punica granatum L.	Punica granatum L.	Lythraceae	Raw	Fruit	Human use
2210	Punica granatum L.	Punica granatum L.	Lythraceae	Raw	Fruit	Human use
2218	Punica granatum L.	Punica granatum L.	Lythraceae	Raw	Fruit	Human use
3936	Punica granatum L.	Punica granatum L.	Lythraceae	Raw	Fruit	Human use
2179	Pyrus communis L. subsp. communis	Pyrus communis subsp. communis	Rosaceae	Raw	Fruit	Human use
2192	Pyrus communis L. subsp. communis	Pyrus communis subsp. communis	Rosaceae	Cooked with sugar	Fruit	Human use
2193	Pyrus communis L. subsp. communis	Pyrus communis subsp. communis	Rosaceae	Raw	Fruit	Human use
2199	Pyrus communis L. subsp. communis	Pyrus communis subsp. communis	Rosaceae	Not reported	Fruit	Human use
2200	Pyrus communis L. subsp. communis	Pyrus communis subsp. communis	Rosaceae	Raw	Fruit	Human use
2202	Pyrus communis L. subsp. communis	Pyrus communis subsp. communis	Rosaceae	Not reported	Fruit	Human use
2205	Pyrus communis L. subsp. communis	Pyrus communis subsp. communis	Rosaceae	Not reported	Fruit	Human use
2206	Pyrus communis L. subsp. communis	Pyrus communis subsp. communis	Rosaceae	Raw	Fruit	Human use
2212	Pyrus communis L. subsp. communis	Pyrus communis subsp. communis	Rosaceae	Cooked with sugar	Fruit	Human use
2212	Pyrus communis L. subsp. communis	Pyrus communis subsp. communis	Rosaceae	Raw	Fruit	Human use
2218	Pyrus communis L. subsp. communis	Pyrus communis subsp. communis	Rosaceae	Not reported	Fruit	Human use
2225	Pyrus communis L. subsp. communis	Pyrus communis subsp. communis	Rosaceae	Raw	Fruit	Human use
2227	Pyrus communis L. subsp. communis	Pyrus communis subsp. communis	Rosaceae	Cooked with sugar	Fruit	Human use
3933	Pyrus communis L. subsp. communis	Pyrus communis subsp. communis	Rosaceae	Not reported	Fruit	Human use
3939	Pyrus communis L. subsp. communis	Pyrus communis subsp. communis	Rosaceae	Raw	Fruit	Human use
2178	Pyrus malus L. subsp. Mitis (Wallr.) O.Bolòs et J.Vigo	Malus domestica (Suckow) Borkh.	Rosaceae	Raw	Fruit	Human use
2179	Pyrus malus L. subsp. Mitis (Wallr.) O.Bolòs et J.Vigo	Malus domestica (Suckow) Borkh.	Rosaceae	Raw	Fruit	Human use
2187	Pyrus malus L. subsp. Mitis (Wallr.) O.Bolòs et J.Vigo	Malus domestica (Suckow) Borkh.	Rosaceae	Cooked with sugar	Fruit	Human use
2188	Pyrus malus L. subsp. Mitis (Wallr.) O.Bolòs et J.Vigo	Malus domestica (Suckow) Borkh.	Rosaceae	Not reported	Fruit	Human use
2189	Pyrus malus L. subsp. Mitis (Wallr.) O.Bolòs et J.Vigo	Malus domestica (Suckow) Borkh.	Rosaceae	Cooked with sugar	Fruit	Human use
2192	Pyrus malus L. subsp. Mitis (Wallr.) O.Bolòs et J.Vigo	Malus domestica (Suckow) Borkh.	Rosaceae	Cooked with sugar	Fruit	Human use
2193	Pyrus malus L. subsp. Mitis (Wallr.) O.Bolòs et J.Vigo	Malus domestica (Suckow) Borkh.	Rosaceae	Raw	Fruit	Human use
2196	Pyrus malus L. subsp. Mitis (Wallr.) O.Bolòs et J.Vigo	Malus domestica (Suckow) Borkh.	Rosaceae	Not reported	Fruit	Human use
2199	Pyrus malus L. subsp. Mitis (Wallr.) O.Bolòs et J.Vigo	Malus domestica (Suckow) Borkh.	Rosaceae	Raw	Fruit	Human use
2200	Pyrus malus L. subsp. Mitis (Wallr.) O.Bolòs et J.Vigo	Malus domestica (Suckow) Borkh.	Rosaceae	Not reported	Fruit	Human use
2202	Pyrus malus L. subsp. Mitis (Wallr.) O.Bolòs et J.Vigo	Malus domestica (Suckow) Borkh.	Rosaceae	Raw	Fruit	Human use
2203	Pyrus malus L. subsp. Mitis (Wallr.) O.Bolòs et J.Vigo	Malus domestica (Suckow) Borkh.	Rosaceae	Raw	Fruit	Human use
2204	Pyrus malus L. subsp. Mitis (Wallr.) O.Bolòs et J.Vigo	Malus domestica (Suckow) Borkh.	Rosaceae	Cooked	Fruit	Human use
2204	Pyrus malus L. subsp. Mitis (Wallr.) O.Bolòs et J.Vigo	Malus domestica (Suckow) Borkh.	Rosaceae	Raw	Fruit	Human use
2205	Pyrus malus L. subsp. Mitis (Wallr.) O.Bolòs et J.Vigo	Malus domestica (Suckow) Borkh.	Rosaceae	Not reported	Fruit	Human use
2206	Pyrus malus L. subsp. Mitis (Wallr.) O.Bolòs et J.Vigo	Malus domestica (Suckow) Borkh.	Rosaceae	Raw	Fruit	Human use
2211	Pyrus malus L. subsp. Mitis (Wallr.) O.Bolòs et J.Vigo	Malus domestica (Suckow) Borkh.	Rosaceae	Not reported	Fruit	Human use
2215	Pyrus malus L. subsp. Mitis (Wallr.) O.Bolòs et J.Vigo	Malus domestica (Suckow) Borkh.	Rosaceae	Cooked	Fruit	Human use
2225	Pyrus malus L. subsp. Mitis (Wallr.) O.Bolòs et J.Vigo	Malus domestica (Suckow) Borkh.	Rosaceae	Raw	Fruit	Human use
2225	Pyrus malus L. subsp. Mitis (Wallr.) O.Bolòs et J.Vigo	Malus domestica (Suckow) Borkh.	Rosaceae	Cooked with sugar	Fruit	Human use
2227	Pyrus malus L. subsp. Mitis (Wallr.) O.Bolòs et J.Vigo	Malus domestica (Suckow) Borkh.	Rosaceae	Cooked with sugar	Fruit	Human use
3933	Pyrus malus L. subsp. Mitis (Wallr.) O.Bolòs et J.Vigo	Malus domestica (Suckow) Borkh.	Rosaceae	Not reported	Fruit	Human use
3939	Pyrus malus L. subsp. Mitis (Wallr.) O.Bolòs et J.Vigo	Malus domestica (Suckow) Borkh.	Rosaceae	Raw	Fruit	Human use
2192	Quercus ilex L.	Quercus ilex L.	Fagaceae	Raw	Fruit	Animal use
2178	Raphanus raphanistrum L. subsp. sativus (L.) Domin	Raphanus raphanistrum subsp. sativus (L.) Domin	Brassicaceae	Raw	Root	Human use
2182	Raphanus raphanistrum L. subsp. sativus (L.) Domin	Raphanus raphanistrum subsp. sativus (L.) Domin	Brassicaceae	Not reported	Root	Human use
2193	Raphanus raphanistrum L. subsp. sativus (L.) Domin	Raphanus raphanistrum subsp. sativus (L.) Domin	Brassicaceae	Not reported	Root	Human use
2194	Raphanus raphanistrum L. subsp. sativus (L.) Domin	Raphanus raphanistrum subsp. sativus (L.) Domin	Brassicaceae	Not reported	Root	Human use
2196	Raphanus raphanistrum L. subsp. sativus (L.) Domin	Raphanus raphanistrum subsp. sativus (L.) Domin	Brassicaceae	Not reported	Root	Human use
2198	Raphanus raphanistrum L. subsp. sativus (L.) Domin	Raphanus raphanistrum subsp. sativus (L.) Domin	Brassicaceae	Not reported	Root	Human use
2205	Raphanus raphanistrum L. subsp. sativus (L.) Domin	Raphanus raphanistrum subsp. sativus (L.) Domin	Brassicaceae	Not reported	Root	Human use
2221	Raphanus raphanistrum L. subsp. sativus (L.) Domin	Raphanus raphanistrum subsp. sativus (L.) Domin	Brassicaceae	Not reported	Root	Human use
3936	Raphanus raphanistrum L. subsp. sativus (L.) Domin	Raphanus raphanistrum subsp. sativus (L.) Domin	Brassicaceae	Not reported	Root	Human use
2228	Reichardia picroides (L.) Roth	Reichardia picroides (L.) Roth	Asteraceae	Raw	Leaf	Human use
2163	Rorippa nasturtium-aquaticum (L.) Hayek	Nasturtium officinale W.T.Aiton	Brassicaceae	Water-based beverage	Aerial part	Human use
2165	Rorippa nasturtium-aquaticum (L.) Hayek	Nasturtium officinale W.T.Aiton	Brassicaceae	Raw	Aerial part	Human use
2187	Rorippa nasturtium-aquaticum (L.) Hayek	Nasturtium officinale W.T.Aiton	Brassicaceae	Raw	Aerial part	Human use
2191	Rorippa nasturtium-aquaticum (L.) Hayek	Nasturtium officinale W.T.Aiton	Brassicaceae	Raw	Full plant	Human use
2192	Rorippa nasturtium-aquaticum (L.) Hayek	Nasturtium officinale W.T.Aiton	Brassicaceae	Raw	Aerial part	Human use
2211	Rorippa nasturtium-aquaticum (L.) Hayek	Nasturtium officinale W.T.Aiton	Brassicaceae	Raw	Full plant	Human use
2228	Rosa canina L.	Rosa canina L.	Rosaceae	Raw	Petal	Human use
2183	Rosmarinus officinalis L.	Salvia rosmarinus Spenn.	Lamiaceae	Condiment	Leaf	Human use
2187	Rosmarinus officinalis L.	Salvia rosmarinus Spenn.	Lamiaceae	Condiment	Stem with leaves/branches	Human use
2189	Rosmarinus officinalis L.	Salvia rosmarinus Spenn.	Lamiaceae	Condiment	Leaf	Human use
2191	Rosmarinus officinalis L.	Salvia rosmarinus Spenn.	Lamiaceae	Condiment	Stem with leaves/branches	Human use
2192	Rosmarinus officinalis L.	Salvia rosmarinus Spenn.	Lamiaceae	Water-based beverageRDENT	Aerial part	Human use
2194	Rosmarinus officinalis L.	Salvia rosmarinus Spenn.	Lamiaceae	Condiment	Leaf	Human use
2195	Rosmarinus officinalis L.	Salvia rosmarinus Spenn.	Lamiaceae	Condiment	Stem with leaves/branches	Human use
2210	Rosmarinus officinalis L.	Salvia rosmarinus Spenn.	Lamiaceae	Condiment	Stem with leaves/branches	Human use
2211	Rosmarinus officinalis L.	Salvia rosmarinus Spenn.	Lamiaceae	Condiment	Leaf	Human use
2215	Rosmarinus officinalis L.	Salvia rosmarinus Spenn.	Lamiaceae	Condiment	Leaf	Human use
2216	Rosmarinus officinalis L.	Salvia rosmarinus Spenn.	Lamiaceae	Condiment	Stem with leaves/branches	Human use
2217	Rosmarinus officinalis L.	Salvia rosmarinus Spenn.	Lamiaceae	Condiment	Stem with leaves/branches	Human use
2221	Rosmarinus officinalis L.	Salvia rosmarinus Spenn.	Lamiaceae	Condiment	Leaf	Human use
2226	Rosmarinus officinalis L.	Salvia rosmarinus Spenn.	Lamiaceae	Condiment	Stem with leaves/branches	Human use
2188	Rubus ulmifolius Schott	Rubus ulmifolius Schott	Rosaceae	Raw	Fruit	Human use
2208	Rubus ulmifolius Schott	Rubus ulmifolius Schott	Rosaceae	Cooked with sugar	Fruit	Human use
2222	Rubus ulmifolius Schott	Rubus ulmifolius Schott	Rosaceae	Cooked with sugar	Fruit	Human use
2224	Rubus ulmifolius Schott	Rubus ulmifolius Schott	Rosaceae	Raw	Fruit	Human use
2225	Rubus ulmifolius Schott	Rubus ulmifolius Schott	Rosaceae	Raw	Fruit	Human use
2227	Rubus ulmifolius Schott	Rubus ulmifolius Schott	Rosaceae	Raw	Fruit	Human use
3934	Rubus ulmifolius Schott	Rubus ulmifolius Schott	Rosaceae	Raw	Fruit	Human use
3934	Rubus ulmifolius Schott	Rubus ulmifolius Schott	Rosaceae	Cooked with sugar	Fruit	Human use
2163	Salicornia patula Duval-Jouve	Salicornia perennans subsp. perennans	Amaranthaceae	Raw	Aerial part	Human use
2165	Salicornia patula Duval-Jouve	Salicornia perennans subsp. perennans	Amaranthaceae	Raw	Aerial part	Human use
2210	Salvia officinalis L. subsp. officinalis	Salvia officinalis subsp. officinalis	Lamiaceae	Condiment	Leaf	Human use
2229	Salvia officinalis L. subsp. officinalis	Salvia officinalis subsp. officinalis	Lamiaceae	Condiment	Leaf	Human use
2229	Sambucus nigra L.	Sambucus nigra L.	Adoxaceae	Not reported	Inflorescence	Human use
3952	Sambucus nigra L.	Sambucus nigra L.	Adoxaceae	Raw	Fruit	Human use
3952	Sambucus nigra L.	Sambucus nigra L.	Adoxaceae	Cooked with oil	Inflorescence	Human use
3952	Sambucus nigra L.	Sambucus nigra L.	Adoxaceae	Cooked with sugar	Fruit	Human use
3952	Sambucus nigra L.	Sambucus nigra L.	Adoxaceae	Cooked with sugar	Fruit juice	Human use
2174	Satureja calamintha (L.) Scheele	Clinopodium nepeta subsp. spruneri (Boiss.) Bartolucci & F.Conti	Lamiaceae	Brine preserved	Stem with leaves/branches	Human use
2184	Satureja montana L.	Satureja montana L.	Lamiaceae	Condiment	Stem with leaves/branches	Human use
2187	Satureja montana L.	Satureja montana L.	Lamiaceae	Condiment	Stem with leaves/branches	Human use
2189	Satureja montana L.	Satureja montana L.	Lamiaceae	Condiment	Stem with leaves/branches	Human use
2209	Satureja montana L.	Satureja montana L.	Lamiaceae	Condiment	Stem with leaves/branches	Human use
2210	Satureja montana L.	Satureja montana L.	Lamiaceae	Condiment	Stem with leaves/branches	Human use
2225	Satureja montana L.	Satureja montana L.	Lamiaceae	Condiment	Stem with leaves/branches	Human use
2227	Satureja montana L.	Satureja montana L.	Lamiaceae	Condiment	Stem with leaves/branches	Human use
2228	Satureja montana L.	Satureja montana L.	Lamiaceae	Condiment	Leaf	Human use
2228	Satureja montana L.	Satureja montana L.	Lamiaceae	Not reported	Leaf	Human use
2229	Satureja montana L.	Satureja montana L.	Lamiaceae	Condiment	Leaf	Human use
2212	Secale cereale L.	Secale cereale L.	Poaceae	Not reported	Ground grain	Human use
2161	Silybum marianum (L.) Gaertn.	Silybum marianum (L.) Gaertn.	Asteraceae	Boiled in water	Stem	Human use
2172	Silybum marianum (L.) Gaertn.	Silybum marianum (L.) Gaertn.	Asteraceae	Boiled in water	Leaf	Human use
2178	Silybum marianum (L.) Gaertn.	Silybum marianum (L.) Gaertn.	Asteraceae	Raw	Seed	Animal use
3952	Silybum marianum (L.) Gaertn.	Silybum marianum (L.) Gaertn.	Asteraceae	Raw	Young leaf	Human use
3952	Silybum marianum (L.) Gaertn.	Silybum marianum (L.) Gaertn.	Asteraceae	Boiled in water	Root	Human use
3952	Silybum marianum (L.) Gaertn.	Silybum marianum (L.) Gaertn.	Asteraceae	Boiled in water	Inflorescence	Human use
3952	Silybum marianum (L.) Gaertn.	Silybum marianum (L.) Gaertn.	Asteraceae	Not reported	Seed	Animal use
3952	Silybum marianum (L.) Gaertn.	Silybum marianum (L.) Gaertn.	Asteraceae	Not reported	Full plant	Animal use
2214	Sisymbrium irio L.	Sisymbrium irio L.	Brassicaceae	Raw	Seed	Human use
2160	Solanum lycopersicum L.	Solanum lycopersicum L.	Solanaceae	Raw	Fruit	Human use
2168	Solanum lycopersicum L.	Solanum lycopersicum L.	Solanaceae	Raw	Fruit	Human use
2169	Solanum lycopersicum L.	Solanum lycopersicum L.	Solanaceae	Raw	Fruit	Human use
2178	Solanum lycopersicum L.	Solanum lycopersicum L.	Solanaceae	Not reported	Fruit	Human use
2179	Solanum lycopersicum L.	Solanum lycopersicum L.	Solanaceae	Raw	Fruit	Human use
2179	Solanum lycopersicum L.	Solanum lycopersicum L.	Solanaceae	Juice	Fruit	Human use
2179	Solanum lycopersicum L.	Solanum lycopersicum L.	Solanaceae	Boiled in water and oil	Fruit	Human use
2182	Solanum lycopersicum L.	Solanum lycopersicum L.	Solanaceae	Cooked	Fruit	Human use
2193	Solanum lycopersicum L.	Solanum lycopersicum L.	Solanaceae	Not reported	Fruit	Human use
2194	Solanum lycopersicum L.	Solanum lycopersicum L.	Solanaceae	Raw	Fruit	Human use
2196	Solanum lycopersicum L.	Solanum lycopersicum L.	Solanaceae	Not reported	Fruit	Human use
2197	Solanum lycopersicum L.	Solanum lycopersicum L.	Solanaceae	Not reported	Fruit	Human use
2198	Solanum lycopersicum L.	Solanum lycopersicum L.	Solanaceae	Not reported	Fruit	Human use
2199	Solanum lycopersicum L.	Solanum lycopersicum L.	Solanaceae	Not reported	Fruit	Human use
2200	Solanum lycopersicum L.	Solanum lycopersicum L.	Solanaceae	Not reported	Fruit	Human use
2202	Solanum lycopersicum L.	Solanum lycopersicum L.	Solanaceae	Not reported	Fruit	Human use
2203	Solanum lycopersicum L.	Solanum lycopersicum L.	Solanaceae	Not reported	Fruit	Human use
2204	Solanum lycopersicum L.	Solanum lycopersicum L.	Solanaceae	Raw	Fruit	Human use
2205	Solanum lycopersicum L.	Solanum lycopersicum L.	Solanaceae	Not reported	Fruit	Human use
2206	Solanum lycopersicum L.	Solanum lycopersicum L.	Solanaceae	Not reported	Fruit	Human use
2207	Solanum lycopersicum L.	Solanum lycopersicum L.	Solanaceae	Boiled in water and oil	Fruit	Human use
2208	Solanum lycopersicum L.	Solanum lycopersicum L.	Solanaceae	Cooked	Fruit	Human use
2210	Solanum lycopersicum L.	Solanum lycopersicum L.	Solanaceae	Cooked	Fruit	Human use
2211	Solanum lycopersicum L.	Solanum lycopersicum L.	Solanaceae	Cooked	Fruit	Human use
2212	Solanum lycopersicum L.	Solanum lycopersicum L.	Solanaceae	Raw	Fruit	Human use
2212	Solanum lycopersicum L.	Solanum lycopersicum L.	Solanaceae	Cooked with sugar	Fruit	Human use
2212	Solanum lycopersicum L.	Solanum lycopersicum L.	Solanaceae	Cooked	Fruit	Not reported
2217	Solanum lycopersicum L.	Solanum lycopersicum L.	Solanaceae	Raw	Fruit	Human use
2217	Solanum lycopersicum L.	Solanum lycopersicum L.	Solanaceae	Cooked with sugar	Fruit	Human use
2218	Solanum lycopersicum L.	Solanum lycopersicum L.	Solanaceae	Cooked	Fruit	Human use
2218	Solanum lycopersicum L.	Solanum lycopersicum L.	Solanaceae	Boiled in water	Fruit	Animal use
2220	Solanum lycopersicum L.	Solanum lycopersicum L.	Solanaceae	Raw	Fruit	Human use
2221	Solanum lycopersicum L.	Solanum lycopersicum L.	Solanaceae	Not reported	Fruit	Human use
2226	Solanum lycopersicum L.	Solanum lycopersicum L.	Solanaceae	Cooked	Fruit	Human use
2227	Solanum lycopersicum L.	Solanum lycopersicum L.	Solanaceae	Cooked	Fruit	Human use
3700	Solanum lycopersicum L.	Solanum lycopersicum L.	Solanaceae	Raw	Fruit	Human use
3934	Solanum lycopersicum L.	Solanum lycopersicum L.	Solanaceae	Cooked with sugar	Fruit	Human use
3934	Solanum lycopersicum L.	Solanum lycopersicum L.	Solanaceae	Raw	Fruit	Human use
3936	Solanum lycopersicum L.	Solanum lycopersicum L.	Solanaceae	Raw	Fruit	Human use
3936	Solanum lycopersicum L.	Solanum lycopersicum L.	Solanaceae	Preserved in oil	Fruit	Human use
2168	Solanum melongena L.	Solanum melongena L.	Solanaceae	Cooked with oil	Fruit	Human use
2169	Solanum melongena L.	Solanum melongena L.	Solanaceae	Cooked with oil	Fruit	Human use
2178	Solanum melongena L.	Solanum melongena L.	Solanaceae	Cooked with oil	Fruit	Human use
2194	Solanum melongena L.	Solanum melongena L.	Solanaceae	Cooked	Fruit	Human use
2199	Solanum melongena L.	Solanum melongena L.	Solanaceae	Not reported	Fruit	Human use
2200	Solanum melongena L.	Solanum melongena L.	Solanaceae	Not reported	Fruit	Human use
2201	Solanum melongena L.	Solanum melongena L.	Solanaceae	Not reported	Fruit	Human use
2202	Solanum melongena L.	Solanum melongena L.	Solanaceae	Not reported	Fruit	Human use
2203	Solanum melongena L.	Solanum melongena L.	Solanaceae	Not reported	Fruit	Human use
2205	Solanum melongena L.	Solanum melongena L.	Solanaceae	Not reported	Fruit	Human use
2210	Solanum melongena L.	Solanum melongena L.	Solanaceae	Not reported	Fruit	Human use
2218	Solanum melongena L.	Solanum melongena L.	Solanaceae	Cooked with oil	Fruit	Human use
2220	Solanum melongena L.	Solanum melongena L.	Solanaceae	Cooked	Fruit	Human use
2221	Solanum melongena L.	Solanum melongena L.	Solanaceae	Cooked with oil	Fruit	Human use
2221	Solanum melongena L.	Solanum melongena L.	Solanaceae	Cooked	Fruit	Human use
3700	Solanum melongena L.	Solanum melongena L.	Solanaceae	Not reported	Fruit	Human use
3936	Solanum melongena L.	Solanum melongena L.	Solanaceae	Not reported	Fruit	Human use
2164	Solanum tuberosum L.	Solanum tuberosum L.	Solanaceae	Boiled in water	Tubercle	Human use
2164	Solanum tuberosum L.	Solanum tuberosum L.	Solanaceae	Cooked with oil	Tubercle	Human use
2167	Solanum tuberosum L.	Solanum tuberosum L.	Solanaceae	Cooked with oil	Tubercle	Human use
2167	Solanum tuberosum L.	Solanum tuberosum L.	Solanaceae	Boiled in water	Tubercle	Human use
2170	Solanum tuberosum L.	Solanum tuberosum L.	Solanaceae	Not reported	Tubercle	Human use
2171	Solanum tuberosum L.	Solanum tuberosum L.	Solanaceae	Not reported	Tubercle	Human use
2178	Solanum tuberosum L.	Solanum tuberosum L.	Solanaceae	Not reported	Tubercle	Human use
2182	Solanum tuberosum L.	Solanum tuberosum L.	Solanaceae	Boiled in water	Tubercle	Human use
2193	Solanum tuberosum L.	Solanum tuberosum L.	Solanaceae	Not reported	Tubercle	Human use
2194	Solanum tuberosum L.	Solanum tuberosum L.	Solanaceae	Not reported	Tubercle	Human use
2195	Solanum tuberosum L.	Solanum tuberosum L.	Solanaceae	Not reported	Tubercle	Human use
2196	Solanum tuberosum L.	Solanum tuberosum L.	Solanaceae	Not reported	Tubercle	Human use
2197	Solanum tuberosum L.	Solanum tuberosum L.	Solanaceae	Not reported	Tubercle	Human use
2198	Solanum tuberosum L.	Solanum tuberosum L.	Solanaceae	Not reported	Tubercle	Human use
2199	Solanum tuberosum L.	Solanum tuberosum L.	Solanaceae	Not reported	Tubercle	Human use
2200	Solanum tuberosum L.	Solanum tuberosum L.	Solanaceae	Not reported	Tubercle	Human use
2202	Solanum tuberosum L.	Solanum tuberosum L.	Solanaceae	Cooked with oil	Tubercle	Human use
2206	Solanum tuberosum L.	Solanum tuberosum L.	Solanaceae	Not reported	Tubercle	Human use
2210	Solanum tuberosum L.	Solanum tuberosum L.	Solanaceae	Not reported	Tubercle	Animal use
2210	Solanum tuberosum L.	Solanum tuberosum L.	Solanaceae	Not reported	Tubercle	Animal use
2212	Solanum tuberosum L.	Solanum tuberosum L.	Solanaceae	Boiled in water	Tubercle	Human and animal use
2216	Solanum tuberosum L.	Solanum tuberosum L.	Solanaceae	Cooked with oil	Tubercle	Human use
2216	Solanum tuberosum L.	Solanum tuberosum L.	Solanaceae	Boiled in water	Tubercle	Human use
2217	Solanum tuberosum L.	Solanum tuberosum L.	Solanaceae	Not reported	Tubercle	Human use
2218	Solanum tuberosum L.	Solanum tuberosum L.	Solanaceae	Cooked	Tubercle	Human use
2218	Solanum tuberosum L.	Solanum tuberosum L.	Solanaceae	Boiled in water	Tubercle	Human use
2218	Solanum tuberosum L.	Solanum tuberosum L.	Solanaceae	Boiled in water	Tubercle	Animal use
2221	Solanum tuberosum L.	Solanum tuberosum L.	Solanaceae	Boiled in water	Tubercle	Human use
3936	Solanum tuberosum L.	Solanum tuberosum L.	Solanaceae	Not reported	Tubercle	Human use
2160	Sonchus oleraceus L.	Sonchus oleraceus L.	Asteraceae	Air dried	Aerial part	Animal use
2161	Sonchus oleraceus L.	Sonchus oleraceus L.	Asteraceae	Raw	Young leaf	Human use
2162	Sonchus oleraceus L.	Sonchus oleraceus L.	Asteraceae	Raw	Aerial part	Animal use
2172	Sonchus oleraceus L.	Sonchus oleraceus L.	Asteraceae	Raw	Leaf	Human use
2175	Sonchus oleraceus L.	Sonchus oleraceus L.	Asteraceae	Raw	Aerial part	Animal use
2182	Sonchus oleraceus L.	Sonchus oleraceus L.	Asteraceae	Raw	Leaf	Animal use
2192	Sonchus oleraceus L.	Sonchus oleraceus L.	Asteraceae	Raw	Aerial part	Animal use
2204	Sonchus oleraceus L.	Sonchus oleraceus L.	Asteraceae	Raw	Leaf	Human use
2210	Sonchus oleraceus L.	Sonchus oleraceus L.	Asteraceae	Raw	Leaf	Human use
2210	Sonchus oleraceus L.	Sonchus oleraceus L.	Asteraceae	Not reported	Aerial part	Animal use
2211	Sonchus oleraceus L.	Sonchus oleraceus L.	Asteraceae	Raw	Leaf	Human use
2211	Sonchus oleraceus L.	Sonchus oleraceus L.	Asteraceae	Raw	Aerial part	Animal use
2216	Sonchus oleraceus L.	Sonchus oleraceus L.	Asteraceae	Air dried	Leaf	Animal use
2218	Sonchus oleraceus L.	Sonchus oleraceus L.	Asteraceae	Not reported	Fruit	Animal use
2228	Sonchus oleraceus L.	Sonchus oleraceus L.	Asteraceae	Raw	Leaf	Human use
2229	Sonchus oleraceus L.	Sonchus oleraceus L.	Asteraceae	Not reported	Aerial part	Animal use
2192	Sorbus domestica L.	Cormus domestica (L.) Spach	Rosaceae	Raw	Fruit	Human use
2224	Sorbus domestica L.	Cormus domestica (L.) Spach	Rosaceae	Raw	Fruit	Human use
3700	Sorghum bicolor (L.) Moench	Sorghum bicolor (L.) Moench	Poaceae	Not reported	Not reported	Animal use
2178	Spinacia oleracea L.	Spinacia oleracea L.	Amaranthaceae	Not reported	Aerial part	Human use
2190	Spinacia oleracea L.	Spinacia oleracea L.	Amaranthaceae	Not reported	Leaf	Human use
2191	Spinacia oleracea L.	Spinacia oleracea L.	Amaranthaceae	Not reported	Leaf	Human use
2193	Spinacia oleracea L.	Spinacia oleracea L.	Amaranthaceae	Not reported	Leaf	Human use
2194	Spinacia oleracea L.	Spinacia oleracea L.	Amaranthaceae	Not reported	Leaf	Human use
2195	Spinacia oleracea L.	Spinacia oleracea L.	Amaranthaceae	Not reported	Leaf	Human use
2198	Spinacia oleracea L.	Spinacia oleracea L.	Amaranthaceae	Not reported	Aerial part	Human use
2200	Spinacia oleracea L.	Spinacia oleracea L.	Amaranthaceae	Not reported	Leaf	Human use
2202	Spinacia oleracea L.	Spinacia oleracea L.	Amaranthaceae	Not reported	Leaf	Human use
2203	Spinacia oleracea L.	Spinacia oleracea L.	Amaranthaceae	Not reported	Leaf	Human use
2210	Spinacia oleracea L.	Spinacia oleracea L.	Amaranthaceae	Boiled in water	Leaf	Human use
2218	Spinacia oleracea L.	Spinacia oleracea L.	Amaranthaceae	Not reported	Leaf	Human use
2227	Spinacia oleracea L.	Spinacia oleracea L.	Amaranthaceae	Not reported	Leaf	Human use
2228	Spinacia oleracea L.	Spinacia oleracea L.	Amaranthaceae	Boiled in water	Leaf	Human use
3700	Spinacia oleracea L.	Spinacia oleracea L.	Amaranthaceae	Raw	Leaf	Human use
2160	Stellaria media (L.) Vill.	Stellaria media (L.) Vill.	Caryophyllaceae	Not reported	Full plant	Animal use
2214	Stellaria media (L.) Vill.	Stellaria media (L.) Vill.	Caryophyllaceae	Raw	Aerial part	Human use
2222	Stevia rebaudiana (Bertoni) Bertoni	Stevia rebaudiana (Bertoni) Bertoni	Asteraceae	Condiment	Leaf	Human use
2200	Tamarindus indica L.	Tamarindus indica L.	Fabaceae	Not reported	Mesocarp	Human use
2181	Thymus vulgaris L.	Thymus vulgaris L.	Lamiaceae	Boiled in water	Aerial part	Human use
2183	Thymus vulgaris L.	Thymus vulgaris L.	Lamiaceae	Boiled in water	Aerial part	Human use
2183	Thymus vulgaris L.	Thymus vulgaris L.	Lamiaceae	Condiment	Leaf	Human use
2184	Thymus vulgaris L.	Thymus vulgaris L.	Lamiaceae	Boiled in water	Aerial part	Human use
2184	Thymus vulgaris L.	Thymus vulgaris L.	Lamiaceae	Brine preserved	Stem with leaves/branches	Human use
2187	Thymus vulgaris L.	Thymus vulgaris L.	Lamiaceae	Boiled in water	Stem with leaves/branches	Human use
2187	Thymus vulgaris L.	Thymus vulgaris L.	Lamiaceae	Condiment	Stem with leaves/branches	Human use
2188	Thymus vulgaris L.	Thymus vulgaris L.	Lamiaceae	Boiled in water	Stem with leaves/branches	Human use
2189	Thymus vulgaris L.	Thymus vulgaris L.	Lamiaceae	Boiled in water	Stem with leaves/branches	Human use
2191	Thymus vulgaris L.	Thymus vulgaris L.	Lamiaceae	Boiled in water	Stem with leaves/branches	Human use
2192	Thymus vulgaris L.	Thymus vulgaris L.	Lamiaceae	Boiled in water	Stem with leaves/branches	Human use
2195	Thymus vulgaris L.	Thymus vulgaris L.	Lamiaceae	Condiment	Stem with leaves/branches	Human use
2206	Thymus vulgaris L.	Thymus vulgaris L.	Lamiaceae	Condiment	Leaf	Human use
2210	Thymus vulgaris L.	Thymus vulgaris L.	Lamiaceae	Condiment	Stem with leaves/branches	Human use
2215	Thymus vulgaris L.	Thymus vulgaris L.	Lamiaceae	Condiment	Leaf	Human use
2218	Thymus vulgaris L.	Thymus vulgaris L.	Lamiaceae	Boiled in water	Aerial part	Human use
2221	Thymus vulgaris L.	Thymus vulgaris L.	Lamiaceae	Boiled in water	Aerial part	Human use
2221	Thymus vulgaris L.	Thymus vulgaris L.	Lamiaceae	Condiment	Flower	Human use
2221	Thymus vulgaris L.	Thymus vulgaris L.	Lamiaceae	Condiment	Stem with leaves/branches	Human use
2225	Thymus vulgaris L.	Thymus vulgaris L.	Lamiaceae	Boiled in water	Leaf	Human use
2226	Thymus vulgaris L.	Thymus vulgaris L.	Lamiaceae	Boiled in water	Stem with leaves/branches	Human use
2228	Thymus vulgaris L.	Thymus vulgaris L.	Lamiaceae	Boiled in water	Stem with leaves/branches	Human use
3934	Thymus vulgaris L.	Thymus vulgaris L.	Lamiaceae	Boiled in water	Aerial part	Human use
3946	Thymus vulgaris L.	Thymus vulgaris L.	Lamiaceae	Condiment	Stem with leaves/branches	Human use
2216	Trifolium alexandrinum L.	Trifolium alexandrinum L.	Fabaceae	Not reported	Aerial part	Animal use
3700	Trifolium alexandrinum L.	Trifolium alexandrinum L.	Fabaceae	Not reported	Aerial part	Animal use
2185	Triticum aestivum L.	Triticum aestivum L.	Poaceae	Air dried	Stem	Animal use
2187	Triticum aestivum L.	Triticum aestivum L.	Poaceae	Not reported	Ground grain	Human use
2189	Triticum aestivum L.	Triticum aestivum L.	Poaceae	Not reported	Ground grain	Human use
2207	Triticum aestivum L.	Triticum aestivum L.	Poaceae	Not reported	Ground grain	Human use
2210	Triticum aestivum L.	Triticum aestivum L.	Poaceae	Not reported	Bran	Animal use
2212	Triticum aestivum L.	Triticum aestivum L.	Poaceae	Not reported	Ground grain	Human use
2215	Triticum aestivum L.	Triticum aestivum L.	Poaceae	Not reported	Ground grain	Human use
2217	Triticum aestivum L.	Triticum aestivum L.	Poaceae	Not reported	Ground grain	Animal use
2229	Triticum aestivum L.	Triticum aestivum L.	Poaceae	Air dried	Stem	Animal use
3939	Triticum aestivum L.	Triticum aestivum L.	Poaceae	Not reported	Ground grain	Human use
3947	Triticum aestivum L.	Triticum aestivum L.	Poaceae	Not reported	Ground grain	Human use
2165	Tropaeolum majus L.	Tropaeolum majus L.	Tropaeolaceae	Raw	Flower and leaf	Human use
2165	Tropaeolum majus L.	Tropaeolum majus L.	Tropaeolaceae	Boiled in water	Leaf	Human use
2228	Urtica dioica L.	Urtica dioica L.	Urticaceae	Boiled in water	Leaf	Human use
3952	Urtica dioica L.	Urtica dioica L.	Urticaceae	Raw	Leaf	Human use
3952	Urtica dioica L.	Urtica dioica L.	Urticaceae	Boiled in water	Leaf	Human use
3952	Urtica dioica L.	Urtica dioica L.	Urticaceae	Boiled in water	Leaf	Human use
3952	Urtica dioica L.	Urtica dioica L.	Urticaceae	Cooked with oil	Leaf	Human use
2210	Urtica urens L.	Urtica urens L.	Urticaceae	Boiled in water	Leaf	Human use
2224	Urtica urens L.	Urtica urens L.	Urticaceae	Cooked with oil	Leaf	Human use
2205	Vaccinium myrtillus L.	Vaccinium myrtillus L.	Ericaceae	Not reported	Fruit	Human use
2200	Valerianella locusta (L.) Laterrade	Valeriana locusta L.	Caprifoliaceae	Raw	Aerial part	Human use
2203	Valerianella locusta (L.) Laterrade	Valeriana locusta L.	Caprifoliaceae	Raw	Aerial part	Human use
2178	Vicia faba L.	Vicia faba L.	Fabaceae	Not reported	Seed	Human use
2184	Vicia faba L.	Vicia faba L.	Fabaceae	Not reported	Ground seed	Animal use
2193	Vicia faba L.	Vicia faba L.	Fabaceae	Not reported	Seed	Human use
2194	Vicia faba L.	Vicia faba L.	Fabaceae	Not reported	Seed	Human use
2195	Vicia faba L.	Vicia faba L.	Fabaceae	Not reported	Seed	Human use
2198	Vicia faba L.	Vicia faba L.	Fabaceae	Not reported	Seed	Human use
2199	Vicia faba L.	Vicia faba L.	Fabaceae	Not reported	Seed	Human use
2203	Vicia faba L.	Vicia faba L.	Fabaceae	Not reported	Seed	Human use
2205	Vicia faba L.	Vicia faba L.	Fabaceae	Not reported	Seed	Human use
2206	Vicia faba L.	Vicia faba L.	Fabaceae	Not reported	Seed	Human use
2217	Vicia faba L.	Vicia faba L.	Fabaceae	Boiled in water	Seed	Human use
2218	Vicia faba L.	Vicia faba L.	Fabaceae	Boiled in water and oil	Seed	Human use
2218	Vicia faba L.	Vicia faba L.	Fabaceae	Not reported	Young aerial part	Animal use
2221	Vicia faba L.	Vicia faba L.	Fabaceae	Not reported	Seed	Human use
2224	Vicia faba L.	Vicia faba L.	Fabaceae	Boiled in water	Seed	Human use
2227	Vicia faba L.	Vicia faba L.	Fabaceae	Not reported	Seed	Human use
3700	Vicia faba L.	Vicia faba L.	Fabaceae	Not reported	Seed	Human use
3700	Vicia faba L.	Vicia faba L.	Fabaceae	Not reported	Ground seed	Human use
3700	Vicia faba L.	Vicia faba L.	Fabaceae	Air dried	Seed	Animal use
2216	Vicia sativa L.	Vicia sativa L.	Fabaceae	Not reported	Seed	Animal use
2165	Viola tricolor L. var. hortensis DC.	Viola tricolor subsp. tricolor	Violaceae	Raw	Flower	Human use
2193	Viola tricolor L. var. hortensis DC.	Viola tricolor subsp. tricolor	Violaceae	Raw	Flower	Human use
2225	Viola tricolor L. var. hortensis DC.	Viola tricolor subsp. tricolor	Violaceae	Condiment	Flower	Human use
2166	Vitis vinifera L.	Vitis vinifera L.	Vitaceae	Boiled in water	Leaf	Human use
2168	Vitis vinifera L.	Vitis vinifera L.	Vitaceae	Raw	Fruit	Human use
2169	Vitis vinifera L.	Vitis vinifera L.	Vitaceae	Raw	Fruit	Human use
2173	Vitis vinifera L.	Vitis vinifera L.	Vitaceae	Not reported	Leaf	Human use
2190	Vitis vinifera L.	Vitis vinifera L.	Vitaceae	Raw	Fruit	Human use
2192	Vitis vinifera L.	Vitis vinifera L.	Vitaceae	Fermented beverage	Fruit	Human use
2192	Vitis vinifera L.	Vitis vinifera L.	Vitaceae	Air dried	Fruit	Human use
2200	Vitis vinifera L.	Vitis vinifera L.	Vitaceae	Raw	Fruit	Human use
2203	Vitis vinifera L.	Vitis vinifera L.	Vitaceae	Raw	Fruit	Human use
2212	Vitis vinifera L.	Vitis vinifera L.	Vitaceae	Raw	Infructescence	Human use
2229	Vitis vinifera L.	Vitis vinifera L.	Vitaceae	Fermented beverage	Infructescence	Human use
2200	Xanthosoma sagittifolium (L.) Schott	Xanthosoma sagittifolium (L.) Schott	Araceae	Not reported	Tubercle	Human use
2182	Zea mays L.	Zea mays L.	Poaceae	Not reported	Seed	Animal use
2184	Zea mays L.	Zea mays L.	Poaceae	Not reported	Not reported	Animal use
2185	Zea mays L.	Zea mays L.	Poaceae	Not reported	Bract	Animal use
2186	Zea mays L.	Zea mays L.	Poaceae	Not reported	Bract	Animal use
2210	Zea mays L.	Zea mays L.	Poaceae	Not reported	Seed	Animal use
2218	Zea mays L.	Zea mays L.	Poaceae	Not reported	Ground grain	Human use
2218	Zea mays L.	Zea mays L.	Poaceae	Not reported	Ground grain	Animal use
2200	Zingiber officinale Roscoe	Zingiber officinale Roscoe	Zingiberaceae	Condiment	Rhizome	Human use
2206	Zingiber officinale Roscoe	Zingiber officinale Roscoe	Zingiberaceae	Condiment	Rhizome	Human use

## Sheet: Other uses
Informant ID	Taxon (according to Catalan Flora [47])	Taxon (according to POWO [49])	Family (according to APG IV [50])	Used part	Other uses
2188	Acacia dealbata Link.	Acacia dealbata Link	Fabaceae	Flowering aerial part	Bouquet elaboration
2189	Acacia dealbata Link.	Acacia dealbata Link	Fabaceae	Flowering aerial part	Bouquet elaboration
2192	Acacia dealbata Link.	Acacia dealbata Link	Fabaceae	Flowering aerial part	Bouquet elaboration
2223	Actinidia chinensis Planch.	Actinidia chinensis Planch.	Actinidiaceae	Epicarp	Creation of artistic works
2223	Allium cepa L.	Allium cepa L.	Amaryllidaceae	Bulb	Creation of artistic works
2223	Allium porrum L.	Allium porrum L.	Amaryllidaceae	Bulb	Creation of artistic works
2225	Allium porrum L.	Allium porrum L.	Amaryllidaceae	Bulb	Creation of artistic works
3935	Allium sativum L.	Allium sativum L.	Amaryllidaceae	Bulb	Magic and religious beliefs and practices
2223	Allium sativum L.	Allium sativum L.	Amaryllidaceae	Bulb	Creation of artistic works
2225	Allium sativum L.	Allium sativum L.	Amaryllidaceae	Bulb	Creation of artistic works
3935	Allium schoenoprasum L.	Allium schoenoprasum L.	Amaryllidaceae	Live plant in situ	Agrosilvopastoral management
3935	Allium schoenoprasum L.	Allium schoenoprasum L.	Amaryllidaceae	Live plant ex situ	Magic and religious beliefs and practices
2192	Ampelodesmos mauritanica (Poiret) T.Durand et Schinz	Ampelodesmos mauritanicus (Poir.) T.Durand & Schinz	Poaceae	Leaf	Agrosilvopastoral management
2213	Ampelodesmos mauritanica (Poiret) T.Durand et Schinz	Ampelodesmos mauritanicus (Poir.) T.Durand & Schinz	Poaceae	Live plant in situ	Agrosilvopastoral management
2214	Ampelodesmos mauritanica (Poiret) T.Durand et Schinz	Ampelodesmos mauritanicus (Poir.) T.Durand & Schinz	Poaceae	Leaf	Fiber processing
3935	Anethum graveolens L.	Anethum graveolens L.	Apiaceae	Stem with leaves/Branches	Magic and religious beliefs and practices
2213	Araujia sericifera Brot.	Araujia sericifera Brot.	Apocynaceae	Seed	Textile fillings
2219	Araujia sericifera Brot.	Araujia sericifera Brot.	Apocynaceae	Seed	Textile fillings
2232	Araujia sericifera Brot.	Araujia sericifera Brot.	Apocynaceae	Seed	Textile fillings
2160	Arundo donax L.	Arundo donax L.	Poaceae	Stem	Agrosilvopastoral management
2162	Arundo donax L.	Arundo donax L.	Poaceae	Stem	Agrosilvopastoral management
2164	Arundo donax L.	Arundo donax L.	Poaceae	Stem	Agrosilvopastoral management
2167	Arundo donax L.	Arundo donax L.	Poaceae	Stem	Agrosilvopastoral management
2179	Arundo donax L.	Arundo donax L.	Poaceae	Stem	Agrosilvopastoral management
2179	Arundo donax L.	Arundo donax L.	Poaceae	Live plant in situ	Agrosilvopastoral management
2186	Arundo donax L.	Arundo donax L.	Poaceae	Stem	Agrosilvopastoral management
2188	Arundo donax L.	Arundo donax L.	Poaceae	Stem	Agrosilvopastoral management
2188	Arundo donax L.	Arundo donax L.	Poaceae	Stem	Agrosilvopastoral management
2191	Arundo donax L.	Arundo donax L.	Poaceae	Stem	Agrosilvopastoral management
2204	Arundo donax L.	Arundo donax L.	Poaceae	Stem	Agrosilvopastoral management
2210	Arundo donax L.	Arundo donax L.	Poaceae	Stem	Agrosilvopastoral management
2218	Arundo donax L.	Arundo donax L.	Poaceae	Stem	Agrosilvopastoral management
2218	Arundo donax L.	Arundo donax L.	Poaceae	Stem	Agrosilvopastoral management
2226	Arundo donax L.	Arundo donax L.	Poaceae	Stem	Agrosilvopastoral management
3700	Arundo donax L.	Arundo donax L.	Poaceae	Stem	Agrosilvopastoral management
3934	Arundo donax L.	Arundo donax L.	Poaceae	Stem	Agrosilvopastoral management
3936	Arundo donax L.	Arundo donax L.	Poaceae	Stem	Agrosilvopastoral management
2212	Arundo donax L.	Arundo donax L.	Poaceae	Stem	Kitchen utensil making
2204	Arundo donax L.	Arundo donax L.	Poaceae	Leaf	Games and toys
2167	Arundo donax L.	Arundo donax L.	Poaceae	Stem	Fuel obtaining: firewood
2179	Arundo donax L.	Arundo donax L.	Poaceae	Stem	Fuel obtaining: firewood
2218	Arundo donax L.	Arundo donax L.	Poaceae	Stem	Fuel obtaining: firewood
2179	Arundo donax L.	Arundo donax L.	Poaceae	Stem	Construction material production
2214	Arundo donax L.	Arundo donax L.	Poaceae	Stem	Construction material production
2225	Asparagus officinalis L.	Asparagus officinalis L.	Asparagaceae	Leaf	Creation of artistic works
2225	Asparagus officinalis L.	Asparagus officinalis L.	Asparagaceae	Young shoot	Creation of artistic works
2160	Atriplex halimus L.	Atriplex halimus L.	Asphodelaceae	Stem with leaves/Branches	Broom making
2210	Avena sterilis L.	Avena sterilis L.	Poaceae	Inflorescence	Games and toys
2219	Avena sterilis L.	Avena sterilis L.	Poaceae	Inflorescence	Games and toys
3935	Borago officinalis L.	Borago officinalis L.	Boraginaceae	Flower	Jewelry
2160	Brassica napus L.	Brassica napus L.	Brassicaceae	Whole plant	Agrosilvopastoral management
2225	Brassica napus L.	Brassica napus L.	Brassicaceae	Root	Creation of artistic works
2223	Brassica oleracea L. subsp. oleracea var. botrytis L.	Brassica oleracea convar. botrytis (L.) Alef.	Brassicaceae	Inflorescence	Creation of artistic works
2191	Brassica oleracea L. subsp. oleracea var. botrytis L.	Brassica oleracea convar. botrytis (L.) Alef.	Brassicaceae	Whole plant	Folk oral literature
2160	Brassica oleracea L. subsp. oleracea var. capitata L. f. capitata	Brassica oleracea convar. botrytis (L.) Alef.	Brassicaceae	Aerial part	Agrosilvopastoral management
2180	Brassica oleracea L. subsp. oleracea var. capitata L. f. capitata	Brassica oleracea convar. botrytis (L.) Alef.	Brassicaceae	Leaf	Recollection for selling
2164	Calendula officinalis L.	Calendula officinalis L.	Asteraceae	Live plant in situ	Agrosilvopastoral management
2178	Calendula officinalis L.	Calendula officinalis L.	Asteraceae	Live plant in situ	Agrosilvopastoral management
2180	Capsicum annuum L.	Capsicum annuum L.	Solanaceae	Fruit	Folk oral literature
2167	Celtis australis L.	Celtis australis L.	Cannabiaceae	Fruit	Games and toys
2212	Celtis australis L.	Celtis australis L.	Cannabiaceae	Fruit	Games and toys
2229	Ceratonia siliqua L.	Ceratonia siliqua L.	Fabaceae	Aerial part	Agrosilvopastoral management
3947	Chamaerops humilis L.	Chamaerops humilis L.	Arecaceae	Leaf	Domestic
3700	Chamaerops humilis L.	Chamaerops humilis L.	Arecaceae	Leaf	Magic and religious beliefs and practices
3947	Chamaerops humilis L.	Chamaerops humilis L.	Arecaceae	Leaf	Shoe making
2214	Cistus albidus L.	Cistus albidus L.	Cistaceae	Leaf	Domestic
2212	Citrullus lanatus (Thunb.) Matsumara et Nakai	Citrullus lanatus (Thunb.) Matsum. & Nakai	Cucurbitaceae	Fruit	Games and toys
2204	Citrus aurantium L.	Citrus × aurantium L.	Rutaceae	Fruit	For pig slaughter
3700	Citrus aurantium L.	Citrus × aurantium L.	Rutaceae	Fruit	For pig slaughter
3700	Citrus limon (L.) Burm.	Citrus × limon (L.) Osbeck	Rutaceae	Fruit	For pig slaughter
2225	Citrus limon (L.) Burm.	Citrus × limon (L.) Osbeck	Rutaceae	Epicarp	Creation of artistic works
2225	Citrus limon (L.) Burm.	Citrus × limon (L.) Osbeck	Rutaceae	Mesocarp	Creation of artistic works
2225	Citrus sinensis (L.) Osbeck	Citrus × aurantium L.	Rutaceae	Epicarp	Creation of artistic works
2216	Conyza sumatrensis (Retz.) E.Walker	Erigeron sumatrensis Retz.	Asteraceae	Stem with leaves/Branches	Broom making
2187	Coriaria myrtifolia L.	Coriaria myrtifolia L.	Coriariaceae	Stem with leaves/Branches	Agrosilvopastoral management
2191	Coriaria myrtifolia L.	Coriaria myrtifolia L.	Coriariaceae	Stem with leaves/Branches	Agrosilvopastoral management
2223	Cucumis melo L. subsp. melo	Cucumis melo L.	Cucurbitaceae	Seed	Creation of artistic works
2167	Cucurbita maxima Duch. in Lam.	Cucurbita maxima Duchesne	Cucurbitaceae	Fruit	Folk oral literature
2204	Cucurbita maxima Duch. in Lam.	Cucurbita maxima Duchesne	Cucurbitaceae	Fruit	Folk oral literature
2209	Cucurbita maxima Duch. in Lam.	Cucurbita maxima Duchesne	Cucurbitaceae	Fruit	Folk oral literature
2218	Cucurbita maxima Duch. in Lam.	Cucurbita maxima Duchesne	Cucurbitaceae	Fruit	Folk oral literature
2167	Cynara scolymus L.	Cynara cardunculus subsp. cardunculus	Asteraceae	Live plant in situ	Agrosilvopastoral management
2225	Cynara scolymus L.	Cynara cardunculus subsp. cardunculus	Asteraceae	Bract and inflorescence	Creation of artistic works
2216	Cynara scolymus L.	Cynara cardunculus subsp. cardunculus	Asteraceae	Inflorescence	Bouquet elaboration
2204	Cynodon dactylon (L.) Pers.	Cynodon dactylon (L.) Pers.	Poaceae	Whole plant	Folk oral literature
2225	Daucus carota L. subsp. sativus (Hoffm.) Arcang.	Daucus carota subsp. sativus (Hoffm.) Schübl. & G.Martens	Apiaceae	Root	Creation of artistic works
2178	Diplotaxis erucoides (L.) DC.	Diplotaxis erucoides (L.) DC.	Brassicaceae	Live plant in situ	Agrosilvopastoral management
2164	Equisetum arvense L.	Equisetum arvense L.	Equisetaceae	Aerial part	Agrosilvopastoral management
2164	Equisetum arvense L.	Equisetum arvense L.	Equisetaceae	Aerial part	Agrosilvopastoral management
2229	Equisetum arvense L.	Equisetum arvense L.	Equisetaceae	Aerial part	Cosmetic
2217	Erica arborea L.	Erica arborea L.	Ericaceae	Stem with leaves/Branches	Broom making
2214	Erica multiflora L.	Erica multiflora L.	Ericaceae	Live plant in situ	Agrosilvopastoral management
2214	Erica multiflora L.	Erica multiflora L.	Ericaceae	Stem with leaves/Branches	Broom making
2214	Erica multiflora L.	Erica multiflora L.	Ericaceae	Stem	Smoking pipes making
2214	Erica multiflora L.	Erica multiflora L.	Ericaceae	Stem with leaves/Branches	Fuel obtaining: coal
2210	Eryngium campestre L.	Eryngium campestre L.	Apiaceae	Root	Folk oral literature
2209	Eucalyptus globulus Labill.	Eucalyptus globulus Labill.	Myrtaceae	Dried fruit	Air freshener
2209	Eucalyptus globulus Labill.	Eucalyptus globulus Labill.	Myrtaceae	Leaf	Air freshener
2186	Eucalyptus globulus Labill.	Eucalyptus globulus Labill.	Myrtaceae	Flower and leaf	Bouquet elaboration
2213	Euphorbia characias L. subsp. characias	Euphorbia characias subsp. characias	Euphorbiaceae	Stem	Fiber processing
3946	Ficus carica L.	Ficus carica L.	Moraceae	Stem	Construction of wheeled vehicles
2232	Foeniculum vulgare Mill. subsp. piperitum (Ucria) Cout.	Foeniculum piperitum (Ucria) C.Presl	Apiaceae	Flowering aerial part	Domestic
2192	Genista scorpius (L.) DC. in Lam. et DC. subsp. scorpius	Genista scorpius subsp. scorpius	Fabaceae	Stem with leaves/Branches	Fuel obtaining: firewood
2222	Glycyrrhiza glabra L.	Glycyrrhiza glabra L.	Fabaceae	Root	Other informations
2187	Helichrysum stoechas (L.) Moench	Helichrysum stoechas (L.) Moench	Asteraceae	Flowering aerial part	Magic and religious beliefs and practices
2190	Helichrysum stoechas (L.) Moench	Helichrysum stoechas (L.) Moench	Asteraceae	Flowering aerial part	Bouquet elaboration
2204	Hordeum vulgare L.	Hordeum vulgare L.	Poaceae	Stem	Agrosilvopastoral management
2192	Juglans regia L.	Juglans regia L.	Juglandaceae	Leaf	Domestic
2229	Juglans regia L.	Juglans regia L.	Juglandaceae	Leaf	Domestic
2160	Juncus acutus L.	Juncus acutus L.	Juncaceae	Young leaf	Agrosilvopastoral management
2185	Juncus acutus L.	Juncus acutus L.	Juncaceae	Young leaf	Agrosilvopastoral management
2190	Juncus acutus L.	Juncus acutus L.	Juncaceae	Young leaf	Agrosilvopastoral management
2204	Juncus acutus L.	Juncus acutus L.	Juncaceae	Young leaf	Agrosilvopastoral management
2189	Lagenaria siceraria (Molina) Standley	Lagenaria siceraria (Molina) Standl.	Cucurbitaceae	Fruit	Domestic
3946	Lagenaria siceraria (Molina) Standley	Lagenaria siceraria (Molina) Standl.	Cucurbitaceae	Fruit	Domestic
2189	Laurus nobilis L.	Laurus nobilis L.	Lauraceae	Stem with leaves/Branches	Magic and religious beliefs and practices
2232	Laurus nobilis L.	Laurus nobilis L.	Lauraceae	Stem with leaves/Branches	Magic and religious beliefs and practices
3700	Laurus nobilis L.	Laurus nobilis L.	Lauraceae	Stem with leaves/Branches	Magic and religious beliefs and practices
2186	Laurus nobilis L.	Laurus nobilis L.	Lauraceae	Leaf	Bouquet elaboration
2188	Laurus nobilis L.	Laurus nobilis L.	Lauraceae	Stem with leaves/Branches	Bouquet elaboration
2192	Laurus nobilis L.	Laurus nobilis L.	Lauraceae	Stem with leaves/Branches	Bouquet elaboration
2210	Laurus nobilis L.	Laurus nobilis L.	Lauraceae	Stem with leaves/Branches	Bouquet elaboration
3952	Laurus nobilis L.	Laurus nobilis L.	Lauraceae	Leaf	Repellent
2209	Lavandula dentata L.	Lavandula dentata L.	Lamiaceae	Flowering aerial part	Air freshener
2225	Lavandula dentata L.	Lavandula dentata L.	Lamiaceae	Flowering aerial part	Air freshener
2226	Lavandula dentata L.	Lavandula dentata L.	Lamiaceae	Flowering aerial part	Air freshener
2232	Lavandula dentata L.	Lavandula dentata L.	Lamiaceae	Flower	Air freshener
2232	Lavandula dentata L.	Lavandula dentata L.	Lamiaceae	Flower	Magic and religious beliefs and practices
2187	Lavandula dentata L.	Lavandula dentata L.	Lamiaceae	Flowering aerial part	Bouquet elaboration
2232	Lavandula dentata L.	Lavandula dentata L.	Lamiaceae	Flower	Repellent
2229	Lavandula stoechas L.	Lavandula stoechas L.	Lamiaceae	Flowering aerial part	Cosmetic
2190	Lavandula stoechas L.	Lavandula stoechas L.	Lamiaceae	Flowering aerial part	Folk oral literature
2224	Linum usitatissimum L.	Linum usitatissimum L.	Linaceae	Seed	Creation of artistic works
2225	Linum usitatissimum L.	Linum usitatissimum L.	Linaceae	Seed	Creation of artistic works
3935	Lippia triphylla (L'Hér.) O.Kuntze	Aloysia citrodora Paláu	Verbenaceae	Leaf	Air freshener
2178	Malva sylvestris L.	Malva sylvestris L.	Malvaceae	Live plant in situ	Agrosilvopastoral management
2192	Malva sylvestris L.	Malva sylvestris L.	Malvaceae	Whole plant	Folk oral literature
2164	Medicago sativa L.	Medicago sativa L.	Fabaceae	Aerial part	Agrosilvopastoral management
2164	Medicago sativa L.	Medicago sativa L.	Fabaceae	Aerial part	Agrosilvopastoral management
2182	Medicago sativa L.	Medicago sativa L.	Fabaceae	Aerial part	Agrosilvopastoral management
2189	Narcissus tazetta L. tazetta	Narcissus tazetta subsp. tazetta	Amaryllidaceae	Flowering aerial part	Bouquet elaboration
2192	Narcissus tazettaL. tazetta	Narcissus tazetta subsp. tazetta	Amaryllidaceae	Flowering aerial part	Bouquet elaboration
2167	Olea europaea L. subsp. europaea var. europaea	Olea europaea subsp. europaea	Oleaceae	Defoliated stem	Agrosilvopastoral management
2189	Olea europaea L. subsp. europaea var. europaea	Olea europaea subsp. europaea	Oleaceae	Stem with leaves/Branches	Magic and religious beliefs and practices
2190	Opuntia maxima Mill.	Opuntia maxima Mill.	Cactaceae	Live plant in situ	Agrosilvopastoral management
2210	Opuntia maxima Mill.	Opuntia maxima Mill.	Cactaceae	Live plant in situ	Agrosilvopastoral management
2226	Origanum majorana L.	Origanum majorana L.	Lamiaceae	Leaf	Other informations
2185	Oryza sativa L.	Oryza sativa L.	Poaceae	Live plant in situ	Agrosilvopastoral management
2223	Oryza sativa L.	Oryza sativa L.	Poaceae	Seed	Creation of artistic works
2224	Oryza sativa L.	Oryza sativa L.	Poaceae	Seed	Creation of artistic works
2225	Oryza sativa L.	Oryza sativa L.	Poaceae	Seed	Creation of artistic works
2210	Papaver rhoeas L.	Papaver rhoeas L.	Papaveraceae	Flower	Games and toys
2226	Parietaria officinalis L. subsp. judaica (L.) Béguinot	Parietaria judaica L.	Urticaceae	Leaf	Domestic
2223	Phaseolus vulgaris L.	Phaseolus vulgaris L.	Fabaceae	Seed	Other informations
3700	Phoenix dactylifera L.	Phoenix dactylifera L.	Arecaceae	Leaf	Magic and religious beliefs and practices
2190	Phormium tenax Forst.	Phormium tenax J.R.Forst. & G.Forst.	Asparagaceae	Young leaf	Agrosilvopastoral management
2209	Phormium tenax Forst.	Phormium tenax J.R.Forst. & G.Forst.	Asparagaceae	Young leaf	Agrosilvopastoral management
2210	Phormium tenax Forst.	Phormium tenax J.R.Forst. & G.Forst.	Asparagaceae	Young leaf	Agrosilvopastoral management
3946	Phormium tenax Forst.	Phormium tenax J.R.Forst. & G.Forst.	Asparagaceae	Young leaf	Agrosilvopastoral management
2210	Phormium tenax Forst.	Phormium tenax J.R.Forst. & G.Forst.	Asparagaceae	Inflorescence	Bouquet elaboration
2211	Phormium tenax Forst.	Phormium tenax J.R.Forst. & G.Forst.	Asparagaceae	Inflorescence	Bouquet elaboration
2163	Phragmites australis (Cav.) Steudel	Phragmites australis (Cav.) Trin. ex Steud.	Poaceae	Whole plant	Agrosilvopastoral management
2179	Pinus halepensis Mill.	Pinus halepensis Mill.	Pinaceae	Live plant in situ	Agrosilvopastoral management
2212	Pinus halepensis Mill.	Pinus halepensis Mill.	Pinaceae	Stem with leaves/Branches	Other informations
2162	Pinus halepensis Mill.	Pinus halepensis Mill.	Pinaceae	Stem with leaves/Branches	Construction of wheeled vehicles
2184	Pinus halepensis Mill.	Pinus halepensis Mill.	Pinaceae	Stem with leaves/Branches	Magic and religious beliefs and practices
2192	Pinus halepensis Mill.	Pinus halepensis Mill.	Pinaceae	Stem with leaves/Branches	Fuel obtaining: firewood
2162	Pinus halepensis Mill.	Pinus halepensis Mill.	Pinaceae	Trunk	Construction material production
2189	Pinus halepensis Mill.	Pinus halepensis Mill.	Pinaceae	Trunk	Construction material production
3700	Pinus pinea L.	Pinus pinea L.	Pinaceae	Stem with leaves/Branches	Magic and religious beliefs and practices
2221	Pinus pinea L.	Pinus pinea L.	Pinaceae	Defoliated stem	Fuel obtaining: firewood
2214	Pistacia lentiscus L.	Pistacia lentiscus L.	Anacardiaceae	Stem with leaves/Branches	Bouquet elaboration
2225	Pisum sativum L.	Lathyrus oleraceus Lam.	Fabaceae	Fruit	Creation of artistic works
2218	Plantago afra L.	Plantago afra L.	Plantaginaceae	Seed	Cosmetic
2188	Pleurochaete squarrosa(Brid.) Lindb.		Potamogetonaceae	Aerial part	Creation of artistic works
2189	Pleurochaete squarrosa(Brid.) Lindb.		Potamogetonaceae	Aerial part	Creation of artistic works
2188	Pleurochaete squarrosa(Brid.) Lindb.		Potamogetonaceae	Aerial part	Recollection for selling
2189	Pleurochaete squarrosa(Brid.) Lindb.		Potamogetonaceae	Aerial part	Recollection for selling
2188	Prunus cerasifera Ehrh.	Prunus cerasifera Ehrh.	Rosaceae	Live plant in situ	Agrosilvopastoral management
2192	Prunus cerasifera Ehrh.	Prunus cerasifera Ehrh.	Rosaceae	Live plant in situ	Agrosilvopastoral management
2179	Prunus domestica L.	Prunus domestica L.	Rosaceae	Stem with leaves/Branches	Fuel obtaining: firewood
2188	Prunus mahaleb L.	Prunus mahaleb L.	Rosaceae	Live plant in situ	Agrosilvopastoral management
2189	Prunus mahaleb L.	Prunus mahaleb L.	Rosaceae	Live plant in situ	Agrosilvopastoral management
2213	Prunus mahaleb L.	Prunus mahaleb L.	Rosaceae	Live plant in situ	Agrosilvopastoral management
2179	Prunus persica (L.) Batsch	Prunus persica (L.) Batsch	Rosaceae	Stem	Fuel obtaining: firewood
2184	Punica granatum L.	Punica granatum L.	Lythraceae	Stem with leaves/Branches	Domestic
3700	Punica granatum L.	Punica granatum L.	Lythraceae	Stem with leaves/Branches	Domestic
2179	Punica granatum L.	Punica granatum L.	Lythraceae	Stem	Fuel obtaining: firewood
2179	Pyrus communis L. communis	Pyrus communis L. communis	Rosaceae	Stem	Fuel obtaining: firewood
2179	Pyrus malus L. subsp. mitis (Wallr.) O.Bolòs et J.Vigo	Malus domestica (Suckow) Borkh.	Rosaceae	Stem	Fuel obtaining: firewood
2189	Quercus humilis Mill.	Quercus pubescens subsp. pubescens	Fagaceae	Trunk	Fuel obtaining: coal
2189	Quercus ilex L.	Quercus ilex L.	Fagaceae	Trunk	Fuel obtaining: coal
2218	Quercus suber L.	Quercus suber L.	Fagaceae	Bark	Domestic
2212	Quercus suber L.	Quercus suber L.	Fagaceae	Bark	Kitchen utensil making
2227	Rosmarinus officinalis L.	Salvia rosmarinus Spenn.	Lamiaceae	Flowering aerial part	Bouquet elaboration
2184	Rubus ulmifolius Schott	Rubus ulmifolius Schott	Rosaceae	Stem with leaves/Branches	Domestic
3934	Rubus ulmifolius Schott	Rubus ulmifolius Schott	Rosaceae	Stem with leaves/Branches	Domestic
2192	Rubus ulmifolius Schott	Rubus ulmifolius Schott	Rosaceae	Aerial part	Fuel obtaining: firewood
2189	Ruscus aculeatus L.	Ruscus aculeatus L.	Asparagaceae	Aerial part	Bouquet elaboration
2210	Ruscus aculeatus L.	Ruscus aculeatus L.	Asparagaceae	Aerial part	Bouquet elaboration
2229	Ruta graveolens L.	Ruta graveolens L.	Rutaceae	Not reported	Magic and religious beliefs and practices
3937	Ruta graveolens L.	Ruta graveolens L.	Rutaceae	Not reported	Folk oral literature
2231	Ruta graveolens L.	Ruta graveolens L.	Rutaceae	Whole plant	Repellent
2218	Salix fragilis L.	Salix × fragilis L.	Salicaceae	Stem	Agrosilvopastoral management
2218	Salix fragilis L.	Salix × fragilis L.	Salicaceae	Stem	Domestic
2167	Salvia officinalis L. subsp. officinalis	Salvia officinalis subsp. officinalis	Lamiaceae	Live plant in situ	Agrosilvopastoral management
2191	Salvia officinalis L. subsp. officinalis	Salvia officinalis subsp. officinalis	Lamiaceae	Leaf	Cosmetic
2231	Salvia officinalis L. subsp. officinalis	Salvia officinalis subsp. officinalis	Lamiaceae	Leaf	Cosmetic
3952	Sambucus nigra L.	Sambucus nigra L.	Adoxaceae	Live plant in situ	Agrosilvopastoral management
3952	Sambucus nigra L.	Sambucus nigra L.	Adoxaceae	Live plant in situ	Magic and religious beliefs and practices
3952	Sambucus nigra L.	Sambucus nigra L.	Adoxaceae	Stem	Musical instrument making
2226	Sambucus nigra L.	Sambucus nigra L.	Adoxaceae	Flower	Bouquet elaboration
3935	Santolina chamaecyparissus L.	Santolina chamaecyparissus L.	Asteraceae	Flowering aerial part	Air freshener
2192	Satureja calamintha (L.) Scheele	Clinopodium nepeta subsp. spruneri (Boiss.) Bartolucci & F.Conti	Lamiaceae	Aerial part	Domestic
2212	Secale cereale L.	Secale cereale L.	Poaceae	Stem	Agrosilvopastoral management
2218	Solanum lycopersicum L.	Solanum lycopersicum L.	Solanaceae	Seed	Recollection for selling
2223	Solanum melongena L.	Solanum melongena L.	Solanaceae	Epicarp	Creation of artistic works
2225	Solanum melongena L.	Solanum melongena L.	Solanaceae	Epicarp	Creation of artistic works
2225	Solanum tuberosum L.	Solanum tuberosum L.	Solanaceae	Epicarp	Creation of artistic works
2204	Solanum tuberosum L.	Solanum tuberosum L.	Solanaceae	Leaf	Smokable
2178	Sonchus oleraceus L.	Sonchus oleraceus L.	Asteraceae	Live plant in situ	Agrosilvopastoral management
2213	Sorbus domestica L.	Cormus domestica (L.) Spach	Rosaceae	Live plant in situ	Agrosilvopastoral management
2189	Spartium junceum L.	Spartium junceum L.	Fabaceae	Young leaf	Agrosilvopastoral management
2190	Spartium junceum L.	Spartium junceum L.	Fabaceae	Young leaf	Agrosilvopastoral management
2192	Spartium junceum L.	Spartium junceum L.	Fabaceae	Young leaf	Agrosilvopastoral management
2204	Spartium junceum L.	Spartium junceum L.	Fabaceae	Flowering aerial part	Magic and religious beliefs and practices
2214	Spartium junceum L.	Spartium junceum L.	Fabaceae	Aerial part	Broom making
2192	Spartium junceum L.	Spartium junceum L.	Fabaceae	Flowering aerial part	Bouquet elaboration
2227	Spartium junceum L.	Spartium junceum L.	Fabaceae	Flower	Bouquet elaboration
2164	Symphytum officinale L.	Symphytum officinale L.	Boraginaceae	Aerial part	Agrosilvopastoral management
2164	Symphytum officinale L.	Symphytum officinale L.	Boraginaceae	Aerial part	Agrosilvopastoral management
2179	Symphytum officinale L.	Symphytum officinale L.	Boraginaceae	Leaf	Agrosilvopastoral management
2179	Symphytum officinale L.	Symphytum officinale L.	Boraginaceae	Leaf	Agrosilvopastoral management
2179	Symphytum officinale L.	Symphytum officinale L.	Boraginaceae	Live plant in situ	Agrosilvopastoral management
2189	Syringa vulgaris L.	Syringa vulgaris L.	Oleaceae	Flowering aerial part	Recollection for selling
2192	Syringa vulgaris L.	Syringa vulgaris L.	Oleaceae	Flowering aerial part	Recollection for selling
2216	Trifolium alexandrinum L.	Trifolium alexandrinum L.	Fabaceae	Aerial part	Agrosilvopastoral management
2210	Typha latifolia L.	Typha latifolia L.	Typhaceae	Leaf	Furniture making
2209	Typha latifolia L.	Typha latifolia L.	Typhaceae	Flowering aerial part	Bouquet elaboration
2210	Typha latifolia L.	Typha latifolia L.	Typhaceae	Flowering aerial part	Bouquet elaboration
2211	Typha latifolia L.	Typha latifolia L.	Typhaceae	Flowering aerial part	Bouquet elaboration
2187	Ulex parviflorus Pourr.	Ulex parviflorus Pourr.	Fabaceae	Stem with leaves/Branches	Domestic
2188	Ulex parviflorus Pourr.	Ulex parviflorus Pourr.	Fabaceae	Stem with leaves/Branches	Domestic
2189	Ulex parviflorus Pourr.	Ulex parviflorus Pourr.	Fabaceae	Stem with leaves/Branches	Domestic
2213	Ulex parviflorus Pourr.	Ulex parviflorus Pourr.	Fabaceae	Stem with leaves/Branches	For pig slaughter
2188	Ulex parviflorus Pourr.	Ulex parviflorus Pourr.	Fabaceae	Stem with leaves/Branches	Fuel obtaining: firewood
2189	Ulex parviflorus Pourr.	Ulex parviflorus Pourr.	Fabaceae	Stem with leaves/Branches	Fuel obtaining: firewood
2192	Ulex parviflorus Pourr.	Ulex parviflorus Pourr.	Fabaceae	Stem with leaves/Branches	Fuel obtaining: firewood
2213	Ulex parviflorus Pourr.	Ulex parviflorus Pourr.	Fabaceae	Stem with leaves/Branches	Fuel obtaining: firewood
2182	Urtica urens L.	Urtica urens L.	Urticaceae	Aerial part	Agrosilvopastoral management
2214	Verbascum sinuatum L.	Verbascum sinuatum L.	Scrophulariaceae	Leaf	Domestic
2214	Verbascum sinuatum L.	Verbascum sinuatum L.	Scrophulariaceae	Leaf	Cosmetic
2191	Vicia faba L.	Vicia faba L.	Fabaceae	Live plant in situ	Agrosilvopastoral management
2225	Vicia faba L.	Vicia faba L.	Fabaceae	Seed	Creation of artistic works
2216	Vicia sativa L.	Vicia sativa L.	Fabaceae	Whole plant	Agrosilvopastoral management
2160	Vicia sativa L.	Vicia sativa L.	Fabaceae	Seed	Games and toys
2216	Vicia sativa L.	Vicia sativa L.	Fabaceae	Seed	Games and toys
2166	Vitis vinifera L.	Vitis vinifera L.	Vitaceae	Seed oil	Cosmetic
2210	Zea mays L.	Zea mays L.	Poaceae	Stem	Agrosilvopastoral management
2223	Zea mays L.	Zea mays L.	Poaceae	Bract	Creation of artistic works
3700	Zea mays L.	Zea mays L.	Poaceae	Bract	Fiber processing
2186	Zea mays L.	Zea mays L.	Poaceae	Bract	Games and toys
3700	Zea mays L.	Zea mays L.	Poaceae	Bract	Matress elaboration
2160	Zea mays L.	Zea mays L.	Poaceae	Husk	Fuel obtaining: firewood
2179	Zea mays L.	Zea mays L.	Poaceae	Infructescence	Fuel obtaining: firewood
2185	Zea mays L.	Zea mays L.	Poaceae	Infructescence	Fuel obtaining: firewood
2218	Zea mays L.	Zea mays L.	Poaceae	Husk	Fuel obtaining: firewood

## Sheet: Medicinal mixtures
Informant ID	Medicinal mixture ID	Taxon (according to Catalan Flora [47])	Taxon (according to POWO [49])	Family (according to APG IV [50])	Used part	Systems and disorders	Medicinal use	Pharmaceutical form	Destination
2228	2413	Allium cepaL.	Allium cepa L.	Amaryllidaceae	Whole plant	Medicinal uses	Hematocatartic	Unknown / Not reported	Human use
2228	2413	Apium graveolensL. var. dulce (Mill.) Pers.	Apium graveolens L.	Apiaceae	Leaf	Medicinal uses	Hematocatartic	Unknown / Not reported	Human use
2190	781	Bidens aurea (Ait.) Sherff	Bidens aurea (Aiton) Sherff	Asteraceae	Flowering aerial part	Infections and infestations	For the cold	Tisane	Human use
2228	2411	Calendula officinalis L.	Calendula officinalis L.	Asteraceae	Inflorescence	Skin and subcutaneous tissue disorders	For skin and subcutaneous tissue disorders	Liniment	Human use
2229	2408	Ceratonia siliqua L.	Ceratonia siliqua L.	Fabaceae	Fruit	Respiratory system disorders	Antitussive	Tisane	Human use
2228	2413	Cichorium endivia L. subsp. endivia	Cichorium endivia subsp. sativum Cout.	Asteraceae	Leaf	Medicinal uses	Hematocatartic	Unknown / Not reported	Human use
2228	2413	Citrus limon (L.) Burm.	Citrus × limon (L.) Osbeck	Rutaceae	Fruit	Medicinal uses	Hematocatartic	Unknown / Not reported	Human use
2228	2413	Cucurbita pepo L. var. oblonga Link	Cucurbita pepoL.	Cucurbitaceae	Fruit	Medicinal uses	Hematocatartic	Unknown / Not reported	Human use
2204	797	Cuminum cyminum L.	Cuminum cyminum L.	Apiaceae	Fruit	Genitourinary system disorders	Antidysmenorrheic	Tisane	Human use
2228	2413	Cynara scolymus L.	Cynara cardunculus subsp. cardunculus	Asteraceae	Bract and inflorescence	Medicinal uses	Hematocatartic	Unknown / Not reported	Human use
2228	2413	Daucus carotaL. subsp. sativus (Hoffm.) Arcang.	Daucus carotasubsp. sativus (Hoffm.) Schübl. & G.Martens	Apiaceae	Root	Medicinal uses	Hematocatartic	Unknown / Not reported	Human use
2184	777	Eryngium maritimum L.	Eryngium maritimum L.	Apiaceae	Root	Infections and infestations	For the cold	Medicinal wine	Human use
2229	2408	Eucalyptus globulus Labill.	Eucalyptus globulus Labill.	Myrtaceae	Leaf	Respiratory system disorders	Antitussive	Tisane	Human use
2184	777	Glycyrrhiza glabra L.	Glycyrrhiza glabra L.	Fabaceae	Root	Infections and infestations	For the cold	Medicinal wine	Human use
2228	2412	Hypericum perforatum L.	Hypericum perforatum L.	Hypericaceae	Flower	Physical traumas	Anti-inflammatory / Analgesic / Antiecchymotic	Liniment	Human use
2228	2413	Lactuca sativaL.	Lactuca sativa L.	Asteraceae	Leaf	Medicinal uses	Hematocatartic	Unknown / Not reported	Human use
2204	796	Lavandula dentataL.	Lavandula dentata L.	Lamiaceae	Stem with leaves/Branches	Physical traumas	Anti-inflammatory / Analgesic / Antiecchymotic	Liniment	Human use
2209	799	Lavandula dentataL.	Lavandula dentata L.	Lamiaceae	Stem with leaves/Branches	Pain and inflammations	Analgesic	Liniment	Human use
2211	1965	Lavandula dentataL.	Lavandula dentata L.	Lamiaceae	Stem with leaves/Branches	Pain and inflammations	Analgesic	Liniment	Human use
2217	3091	Medicago sativaL.	Medicago sativa L.	Fabaceae	Aerial part	Physical traumas	Anti-inflammatory / Analgesic / Antiecchymotic	Poultice	Human use
2190	781	Mentha ×gentilis L.	Mentha arvensis L.	Lamiaceae	Leaf	Infections and infestations	For the cold	Tisane	Human use
2182	776	Olea europaea L. subsp. europaea var. europaea	Olea europaea subsp. europaea	Oleaceae	Fruit juice	Infections and infestations	Antitetanus	Medicated patch	Human and animal use
2192	2923	Olea europaea L. subsp. europaea var. europaea	Olea europaea subsp. europaea	Oleaceae	Fruit juice	Musculoskeletical system disorders	Lumbar analgesic	Poultice	Human use
2213	2924	Olea europaea L. subsp. europaea var. europaea	Olea europaea subsp. europaea	Oleaceae	Fruit juice	Circulatory system and blood disorders	Anti-hemorroidal	Poultice	Human use
2204	3090	Olea europaea L. subsp. europaea var. europaea	Olea europaea subsp. europaea	Oleaceae	Fruit juice	Infections and infestations	Antitetanus	Medicated patch	Human use
2209	799	Pinus halepensis Mill.	Pinus halepensis Mill.	Pinaceae	Young leaf	Pain and inflammations	Analgesic	Liniment	Human use
2211	1965	Pinus halepensis Mill.	Pinus halepensis Mill.	Pinaceae	Young leaf	Pain and inflammations	Analgesic	Liniment	Human use
2204	3092	Pinus pinea L.	Pinus pinea L.	Pinaceae	Bark	Digestive system disorders	Toothache relief	Gargle	Human use
2228	2411	Rosa canina L.	Rosa canina L.	Rosaceae	Flower	Skin and subcutaneous tissue disorders	For skin and subcutaneous tissue disorders	Liniment	Human use
2184	778	Rosmarinus officinalis L.	Salvia rosmarinus Spenn.	Lamiaceae	Flowering aerial part	Genitourinary system disorders	Diuretic	Tisane	Human use
2204	796	Rosmarinus officinalis L.	Salvia rosmarinus Spenn.	Lamiaceae	Stem with leaves/Branches	Physical traumas	Anti-inflammatory / Analgesic / Antiecchymotic	Liniment	Human use
2204	797	Rosmarinus officinalis L.	Salvia rosmarinus Spenn.	Lamiaceae	Leaf	Genitourinary system disorders	Antidysmenorrheic	Tisane	Human use
2209	799	Rosmarinus officinalis L.	Salvia rosmarinus Spenn.	Lamiaceae	Stem with leaves/Branches	Pain and inflammations	Analgesic	Liniment	Human use
2211	1965	Rosmarinus officinalis L.	Salvia rosmarinus Spenn.	Lamiaceae	Stem with leaves/Branches	Pain and inflammations	Analgesic	Liniment	Human use
2228	2412	Rosmarinus officinalis L.	Salvia rosmarinus Spenn.	Lamiaceae	Flowering aerial part	Physical traumas	Anti-inflammatory / Analgesic / Antiecchymotic	Liniment	Human use
2213	2924	Ruta graveolens L.	Ruta graveolens L.	Rutaceae	Aerial part	Circulatory system and blood disorders	Anti-hemorroidal	Poultice	Human use
2204	797	Salvia officinalis L. subsp. officinalis	Salvia officinalis subsp. officinalis	Lamiaceae	Leaf	Genitourinary system disorders	Antidysmenorrheic	Tisane	Human use
2204	3087	Sambucus nigra L.	Sambucus nigra L.	Adoxaceae	Inflorescence	Infections and infestations	For the cold	Poultice	Human use
2184	777	Scirpus holoschoenus L.	Scirpoides holoschoenus (L.) Soják	Cyperaceae	Not reported	Infections and infestations	For the cold	Medicinal wine	Human use
2228	2413	Spinacia oleracea L.	Spinacia oleracea L.	Amaranthaceae	Leaf	Medicinal uses	Hematocatartic	Unknown / Not reported	Human use
2184	778	Thymus vulgaris L.	Thymus vulgaris L.	Lamiaceae	Flowering aerial part	Genitourinary system disorders	Diuretic	Tisane	Human use
2190	781	Thymus vulgaris L.	Thymus vulgaris L.	Lamiaceae	Flowering aerial part	Infections and infestations	For the cold	Tisane	Human use
2209	799	Thymus vulgaris L.	Thymus vulgaris L.	Lamiaceae	Stem with leaves/Branches	Pain and inflammations	Analgesic	Liniment	Human use
2211	1965	Thymus vulgaris L.	Thymus vulgaris L.	Lamiaceae	Stem with leaves/Branches	Pain and inflammations	Analgesic	Liniment	Human use
2229	2408	Thymus vulgaris L.	Thymus vulgaris L.	Lamiaceae	Stem with leaves/Branches	Respiratory system disorders	Antitussive	Tisane	Human use
2228	2413	Thymus vulgaris L.	Thymus vulgaris L.	Lamiaceae	Stem with leaves/Branches	Medicinal uses	Hematocatartic	Unknown / Not reported	Human use
2182	776	Triticum aestivum L.	Triticum aestivum L.	Poaceae	Stem	Infections and infestations	Antitetanus	Medicated patch	Human and animal use
2192	2923	Triticum aestivum L.	Triticum aestivum L.	Poaceae	Ground grain	Musculoskeletical system disorders	Lumbar analgesic	Poultice	Human use
2204	3090	Triticum aestivum L.	Triticum aestivum L.	Poaceae	Stem	Infections and infestations	Antitetanus	Medicated patch	Human use
2228	2412	Urtica dioica L.	Urtica dioica L.	Urticaceae	Leaf	Physical traumas	Anti-inflammatory / Analgesic / Antiecchymotic	Liniment	Human use
2204	3087	Vitis vinifera L.	Vitis vinifera L.	Vitaceae	Fruit juice	Infections and infestations	For the cold	Poultice	Human use
2217	3091	Vitis vinifera L.	Vitis vinifera L.	Vitaceae	Fruit juice	Physical traumas	Anti-inflammatory / Analgesic / Antiecchymotic	Poultice	Human use
2204	3092	Vitis vinifera L.	Vitis vinifera L.	Vitaceae	Fruit juice	Digestive system disorders	Toothache relief	Gargle	Human use
2229	2408	Zea mays L.	Zea mays L.	Poaceae	Infructescence	Respiratory system disorders	Antitussive	Tisane	Human use

## Sheet: Food mixtures
Informant ID	Food mixture ID	Taxon (according to Catalan Flora [47])	Taxon (according to POWO [49])	Family (according to APG IV [50])	Used part	Food use (preparation form)	Destination
2184	2413	Allium cepa L.	Allium cepa L.	Amaryllidaceae	Whole plant	Boiled in water	Human use
2184	785	Allium sativum L.	Allium sativum L.	Amaryllidaceae	Bulb	Brine preserved	Human use
2184	786	Allium sativum L.	Allium sativum L.	Amaryllidaceae	Bulb	Boiled in water and oil	Human use
2184	2413	Apium graveolens L. var. dulce (Mill.) Pers.	Apium graveolens L.	Apiaceae	Leaf	Boiled in water	Human use
2190	779	Beta vulgaris L. subsp. vulgaris var. crassa (Alef.) Helm		Amaranthaceae	Root	Boiled in wine	Human use
2190	790	Beta vulgaris L. subsp. vulgaris var. crassa (Alef.) Helm		Amaranthaceae	Root	Boiled in wine	Human use
2190	1940	Beta vulgaris L. subsp. vulgaris var. crassa (Alef.) Helm		Amaranthaceae	Root	Boiled in wine	Human use
2192	1966	Beta vulgaris L. vulgaris var. crassa (Alef.) Helm		Amaranthaceae	Root	High-grade alcoholic beverage	Human use
2192	2858	Brassica napus L.	Brassica napus L.	Brassicaceae	Root	Boiled in water	Human use
2192	787	Castanea sativa Mill.	Castanea sativa Mill.	Fagaceae	Seed	Boiled in water and oil	Human use
2192	782	Ceratonia siliqua L.	Ceratonia siliqua L.	Fabaceae	Young aerial part	Brine preserved	Human use
2192	2413	Cichorium endivia L. endivia	Cichorium endivia subsp. sativum Cout.	Asteraceae	Leaf	Boiled in water	Human use
2192	1966	Cinnamomum verum J.Presl	Cinnamomum verum J.Presl	Lauraceae	Barch	High-grade alcoholic beverage	Human use
2192	779	Citrullus lanatus (Thunb.) Matsumara et Nakai	Citrullus lanatus (Thunb.) Matsum. & Nakai	Cucurbitaceae	Fruit	Boiled in wine	Human use
2192	779	Citrus limon (L.) Burm.	Citrus × limon (L.) Osbeck	Rutaceae	Fruit	Boiled in wine	Human use
2192	785	Citrus limon (L.) Burm.	Citrus × limon (L.) Osbeck	Rutaceae	Fruit	Brine preserved	Human use
2192	2413	Citrus limon (L.) Burm.	Citrus × limon (L.) Osbeck	Rutaceae	Fruit	Boiled in water	Human use
2192	1966	Citrus sinensis (L.) Osbeck	Citrus × aurantium L.	Rutaceae	Fruit	High-grade alcoholic beverage	Human use
2192	787	Corylus avellana L.	Corylus avellana L.	Betulaceae	Fruit	Boiled in water and oil	Human use
2192	779	Cucumis melo L. subsp. melo	Cucumis melo L.	Cucurbitaceae	Fruit	Boiled in wine	Human use
2192	2413	Cucurbita pepo L. var. oblonga Link	Cucurbita pepo L.	Cucurbitaceae	Fruit	Boiled in water	Human use
2192	2413	Cynara scolymus L.	Cynara cardunculus subsp. cardunculus	Asteraceae	Bract and inflorescence	Boiled in water	Human use
2192	2413	Daucus carota L. subsp. sativus (Hoffm.) Arcang.	Daucus carota subsp. sativus (Hoffm.) Schübl. & G.Martens	Apiaceae	Root	Boiled in water	Human use
2192	785	Foeniculum vulgare Mill. subsp. piperitum (Ucria) Cout.	Foeniculum piperitum (Ucria) C.Presl	Apiaceae	Stem with leaves/Branches	Brine preserved	Human use
2192	2413	Lactuca sativa L.	Lactuca sativa L.	Asteraceae	Leaf	Boiled in water	Human use
2192	2858	Laurus nobilis L.	Laurus nobilis L.	Lauraceae	Leaf	Boiled in water	Human use
2192	782	Olea europaea L. subsp. europaea var. europaea	Olea europaea subsp. europaea	Oleaceae	Fruit	Brine preserved	Human use
2192	785	Olea europaea L. subsp. europaea var. europaea	Olea europaea subsp. europaea	Oleaceae	Fruit	Brine preserved	Human use
2192	786	Olea europaea L. subsp. europaea var. europaea	Olea europaea subsp. europaea	Oleaceae	Fruit juice	Boiled in water and oil	Human use
3700	787	Olea europaea L. subsp. europaea var. europaea	Olea europaea subsp. europaea	Oleaceae	Fruit juice	Boiled in water and oil	Human use
3700	3086	Pelargonium citrosum Voigt ex Breiter	Pelargonium cucullatum subsp. cucullatum	Geraniaceae	Leaf	High-grade alcoholic beverage	Human use
2211	2399	Pimpinella anisum L.	Pimpinella anisum L.	Apiaceae	Fruit	Cooked	Human use
2211	787	Pinus pinea L.	Pinus pinea L.	Pinaceae	Seed	Boiled in water and oil	Human use
2211	2858	Piper nigrum L.	Piper nigrumL.	Piperaceae	Fruit	Boiled in water	Human use
3947	787	Prunus avium (L.) L.	Prunus avium (L.) L.	Rosaceae	Fruit	Boiled in water and oil	Human use
3947	788	Prunus avium (L.) L.	Prunus avium (L.) L.	Rosaceae	Fruit	High-grade alcoholic beverage	Human use
2228	1940	Prunus avium (L.) L.	Prunus avium (L.) L.	Rosaceae	Fruit	Boiled in wine	Human use
2228	3086	Prunus avium (L.) L.	Prunus avium (L.) L.	Rosaceae	Fruit	High-grade alcoholic beverage	Human use
2228	787	Prunus domestica L.	Prunus domestica L.	Rosaceae	Fruit	Boiled in water and oil	Human use
2228	787	Prunus dulcis (Mill.) Weeb.	Prunus amygdalus Batsch	Rosaceae	Fruit	Boiled in water and oil	Human use
2228	788	Rosmarinus officinalis L.	Salvia rosmarinus Spenn.	Lamiaceae	Stem with leaves/Branches	High-grade alcoholic beverage	Human use
2228	788	Satureja fruticosa (L.) Briq.	Clinopodium serpyllifolium subsp. fruticosum (L.) Bräuchler	Lamiaceae	Stem with leaves/Branches	High-grade alcoholic beverage	Human use
2228	782	Satureja montana L.	Satureja montana L.	Lamiaceae	Stem with leaves/Branches	Brine preserved	Human use
2228	785	Satureja montana L.	Satureja montana L.	Lamiaceae	Stem with leaves/Branches	Brine preserved	Human use
2228	786	Solanum lycopersicum L.	Solanum lycopersicum L.	Solanaceae	Fruit	Boiled in water and oil	Human use
2228	790	Solanum melongena L.	Solanum melongena L.	Solanaceae	Fruit	Boiled in wine	Human use
2212	2413	Spinacia oleracea L.	Spinacia oleracea L.	Amaranthaceae	Leaf	Boiled in water	Human use
2212	788	Thymus vulgaris L.	Thymus vulgaris L.	Lamiaceae	Stem with leaves/Branches	High-grade alcoholic beverage	Human use
2212	2413	Thymus vulgaris L.	Thymus vulgaris L.	Lamiaceae	Stem with leaves/Branches	Boiled in water	Human use
2212	2399	Triticum aestivum L.	Triticum aestivum L.	Poaceae	Ground grain	Cooked	Human use
2190	2858	Triticum aestivum L.	Triticum aestivum L.	Poaceae	Ground grain	Boiled in water	Human use
2190	790	Vitis vinifera L.	Vitis vinifera L.	Vitaceae	Fruit	Boiled in wine	Human use
